# Supplementary material for: 2-[(E)-(4-Fluoro­benzyl­imino)­meth­yl]-4-methyl­phenol
Source: Acta Crystallogr Sect E Struct Rep Online. 2012 Jun 20;68(Pt 7):o2149. doi: 10.1107/S1600536812027018 (PMC3393957; doi:10.1107/S1600536812027018)
Supplement: Supplementary file 1 [file e-68-o2149-sup1.cif]

##############################################################################
#                                                                            #
# This CIF contains the data in a paper accepted for publication in          #
# Acta Crystallographica Section E. It conforms to the requirements of       #
# Notes for Authors for Acta Crystallographica Section E, and has been       #
# peer reviewed under the auspices of the IUCr Commission on Journals.       #
#                                                                            #
# Full details of the Crystallographic Information File format               #
# are given in the paper "The Crystallographic Information File (CIF):       #
# a New Standard Archive File for Crystallography" by S. R. Hall, F. H.      #
# Allen and I. D. Brown [Acta Cryst. (1991), A47, 655-685].                  #
#                                                                            #
# The current version of the core CIF dictionary is obtainable from          #
# ftp://ftp.iucr.org/pub/cif_core.dic.                                       #
#                                                                            #
# Software is freely available for graphical display of the structure(s)     #
# in this CIF. For information consult the CIF software page                 #
# http://www.iucr.org/resources/cif/software.                                #
#                                                                            #
# This file may be used for bona fide research purposes within the           #
# scientific community so long as proper attribution is given to the journal # 
# article from which it was obtained.                                        #
#                                                                            #
##############################################################################
data_global
_audit_creation_method     'form.cif (version 2.0)'
_journal_data_validation_number     ?
_journal_date_recd_electronic     2012-05-21
_journal_date_accepted     2012-06-14
_journal_name_full     'Acta Crystallographica, Section E'
_journal_year     2012
_journal_volume     68
_journal_issue      7
_journal_page_first     o2149
_journal_page_last     o2149
_journal_paper_category     QO
_journal_paper_doi     10.1107/S1600536812027018
_journal_coeditor_code     XU5548
_publ_contact_author_name     'Dr. Ke-Wei Lei'
_publ_contact_author_address
;
    State Key Lab. Base of Novel Functional Materials and Preparation Science
    Institute of solid Materials Chemistry
    Faculty of Materials Science and Chemical Engineering
    Ningbo University
    Ningbo 315211
    People's Republic of China
;
_publ_contact_author_email     'leikeweipublic@hotmail.com'
_publ_contact_author_fax     '86 574 87600791'
_publ_contact_author_phone     '86 574 87600791'
_publ_section_title
;
2-[(<i>E</i>)-(4-Fluorobenzylimino)methyl]-4-methylphenol
;
loop_
    _publ_author_name
    _publ_author_footnote
    _publ_author_address
    'Yue-Bao Jin' ?
;
State Key Lab. Base of Novel Functional Materials and Preparation Science
    Institute of Solid Materials Chemistry
    Faculty of Materials Science and Chemical Engineering
    Ningbo University
    Ningbo 315211
    People's Republic of China
;
    'Ying Zhang' ?
;
State Key Lab. Base of Novel Functional Materials and Preparation Science
    Institute of Solid Materials Chemistry
    Faculty of Materials Science and Chemical Engineering
    Ningbo University
    Ningbo 315211
    People's Republic of China
;
    'Yong-Kang Chang' ?
;
State Key Lab. Base of Novel Functional Materials and Preparation Science
    Institute of Solid Materials Chemistry
    Faculty of Materials Science and Chemical Engineering
    Ningbo University
    Ningbo 315211
    People's Republic of China
;
    'Ke-Wei Lei' ?
;
State Key Lab. Base of Novel Functional Materials and Preparation Science
    Institute of Solid Materials Chemistry
    Faculty of Materials Science and Chemical Engineering
    Ningbo University
    Ningbo 315211
    People's Republic of China
;
data_I
_audit_creation_method     SHELXL-97
_chemical_name_systematic
;
2-[(<i>E</i>)-(4-Fluorobenzylimino)methyl]-4-methylphenol
;
_chemical_name_common     ?
_chemical_formula_moiety     'C15 H14 F N O'
_chemical_formula_sum     'C15 H14 F N O'
_chemical_formula_iupac     'C15 H14 F N O'
_chemical_formula_weight     243.28
_chemical_melting_point     ?
_symmetry_cell_setting     monoclinic
_symmetry_space_group_name_H-M     'P 21/c'
_symmetry_space_group_name_Hall     '-P 2ybc'
loop_
    _symmetry_equiv_pos_as_xyz
    'x, y, z'
    '-x, y+1/2, -z+1/2'
    '-x, -y, -z'
    'x, -y-1/2, z-1/2'
_cell_length_a     15.0297(9)
_cell_length_b     6.1496(3)
_cell_length_c     14.3090(9)
_cell_angle_alpha     90.00
_cell_angle_beta     104.142(6)
_cell_angle_gamma     90.00
_cell_volume     1282.45(13)
_cell_formula_units_Z     4
_cell_measurement_reflns_used     2338
_cell_measurement_theta_min     0.966
_cell_measurement_theta_max     25.000
_cell_measurement_temperature     293(2)
_exptl_crystal_description     block
_exptl_crystal_colour     yellow
_exptl_crystal_size_max     0.382
_exptl_crystal_size_mid     0.211
_exptl_crystal_size_min     0.140
_exptl_crystal_density_diffrn     1.260
_exptl_crystal_density_meas     ?
_exptl_crystal_density_method     'not measured'
_exptl_crystal_F_000     512.0
_exptl_absorpt_coefficient_mu     0.089
_exptl_absorpt_correction_type     none
_exptl_absorpt_process_details     ?
_exptl_absorpt_correction_T_min     ?
_exptl_absorpt_correction_T_max     ?
_exptl_special_details     ?
_diffrn_ambient_temperature     293(2)
_diffrn_radiation_type     MoK\a
_diffrn_radiation_wavelength     0.71073
_diffrn_radiation_source     'fine-focus sealed tube'
_diffrn_radiation_monochromator     graphite
_diffrn_measurement_device_type     'Rigaku R-AXIS RAPID'
_diffrn_measurement_method     '\w scans'
_diffrn_detector_area_resol_mean     ?
_diffrn_reflns_number     9046
_diffrn_reflns_av_R_equivalents     0.0298
_diffrn_reflns_av_sigmaI/netI     0.0308
_diffrn_reflns_theta_min     2.80
_diffrn_reflns_theta_max     25.00
_diffrn_reflns_theta_full     25.00
_diffrn_measured_fraction_theta_max     1.000
_diffrn_measured_fraction_theta_full     1.000
_diffrn_reflns_limit_h_min     -17
_diffrn_reflns_limit_h_max     17
_diffrn_reflns_limit_k_min     -7
_diffrn_reflns_limit_k_max     7
_diffrn_reflns_limit_l_min     -16
_diffrn_reflns_limit_l_max     17
_diffrn_standards_number     ?
_diffrn_standards_interval_count     ?
_diffrn_standards_interval_time     ?
_diffrn_standards_decay_%     ?
_refine_special_details
;
Refinement of <i>F</i>^2^ against ALL reflections. The weighted <i>R</i>-factor
<i>wR</i> and goodness of fit <i>S</i> are based on <i>F</i>^2^, conventional
<i>R</i>-factors <i>R</i> are based on <i>F</i>, with <i>F</i> set to zero for
negative <i>F</i>^2^. The threshold expression of <i>F</i>^2^ >
\s(<i>F</i>^2^) is used only for calculating <i>R</i>-factors(gt) <i>etc</i>.
and is not relevant to the choice of reflections for refinement.
<i>R</i>-factors based on <i>F</i>^2^ are statistically about twice as large
as those based on <i>F</i>, and <i>R</i>- factors based on ALL data will be
even larger.
;
_reflns_number_total     2265
_reflns_number_gt     1552
_reflns_threshold_expression     I>2sigma(I)
_refine_ls_structure_factor_coef     Fsqd
_refine_ls_matrix_type     full
_refine_ls_R_factor_all     0.0834
_refine_ls_R_factor_gt     0.0596
_refine_ls_wR_factor_gt     0.1361
_refine_ls_wR_factor_ref     0.1504
_refine_ls_goodness_of_fit_ref     1.095
_refine_ls_restrained_S_all     1.096
_refine_ls_number_reflns     2265
_refine_ls_number_parameters     164
_refine_ls_number_restraints     1
_refine_ls_hydrogen_treatment     constr
_refine_ls_weighting_scheme     calc
_refine_ls_weighting_details
         'calc w=1/[\s^2^(Fo^2^)+(0.0477P)^2^+0.4777P] where P=(Fo^2^+2Fc^2^)/3'
_atom_sites_solution_hydrogens     geom
_atom_sites_solution_primary     direct
_atom_sites_solution_secondary     difmap
_refine_ls_shift/su_max     0.000
_refine_ls_shift/su_mean     0.000
_refine_diff_density_max     0.146
_refine_diff_density_min     -0.165
_refine_ls_extinction_method     none
_refine_ls_extinction_coef     ?
loop_
    _atom_type_symbol
    _atom_type_description
    _atom_type_scat_dispersion_real
    _atom_type_scat_dispersion_imag
    _atom_type_scat_source
    'C' 'C' 0.0033 0.0016
                         'International Tables Vol C Tables 4.2.6.8 and 6.1.1.4'
    'H' 'H' 0.0000 0.0000
                         'International Tables Vol C Tables 4.2.6.8 and 6.1.1.4'
    'N' 'N' 0.0061 0.0033
                         'International Tables Vol C Tables 4.2.6.8 and 6.1.1.4'
    'O' 'O' 0.0106 0.0060
                         'International Tables Vol C Tables 4.2.6.8 and 6.1.1.4'
    'F' 'F' 0.0171 0.0103
                         'International Tables Vol C Tables 4.2.6.8 and 6.1.1.4'
_computing_data_collection     'RAPID-AUTO (Rigaku, 1998)'
_computing_cell_refinement     'RAPID-AUTO (Rigaku, 1998)'
_computing_data_reduction     'CrystalStructure (Rigaku/MSC, 2004)'
_computing_structure_solution     'SHELXS97 (Sheldrick, 2008)'
_computing_structure_refinement     'SHELXL97 (Sheldrick, 2008)'
_computing_molecular_graphics     'SHELXTL (Sheldrick, 2008)'
_computing_publication_material     'SHELXL97 (Sheldrick, 2008)'
loop_
    _atom_site_type_symbol
    _atom_site_label
    _atom_site_fract_x
    _atom_site_fract_y
    _atom_site_fract_z
    _atom_site_U_iso_or_equiv
    _atom_site_adp_type
    _atom_site_calc_flag
    _atom_site_refinement_flags
    _atom_site_occupancy
    _atom_site_symmetry_multiplicity
    _atom_site_disorder_assembly
    _atom_site_disorder_group
    C C1 0.02053(15) 0.5287(4) 0.65069(15) 0.0460(6) Uani d . 1 1 . .
    O O1 0.10373(12) 0.2040(3) 0.63178(13) 0.0702(5) Uani d . 1 1 . .
    H H1 0.1454 0.2793 0.6633 0.105 Uiso calc R 1 1 . .
    C C7 0.10205(17) 0.6427(4) 0.70213(16) 0.0553(6) Uani d . 1 1 . .
    H H7A 0.0966 0.7852 0.7218 0.066 Uiso calc R 1 1 . .
    C C6 0.02389(17) 0.3154(4) 0.61582(16) 0.0515(6) Uani d . 1 1 . .
    C C5 -0.05629(19) 0.2196(4) 0.56346(18) 0.0606(7) Uani d . 1 1 . .
    H H5A -0.0550 0.0787 0.5402 0.073 Uiso calc R 1 1 . .
    C C3 -0.14383(18) 0.5419(4) 0.57872(17) 0.0587(7) Uani d . 1 1 . .
    C C2 -0.06444(16) 0.6353(4) 0.63143(16) 0.0533(6) Uani d . 1 1 . .
    H H2A -0.0671 0.7752 0.6553 0.064 Uiso calc R 1 1 . .
    N N1 0.18143(15) 0.5538(4) 0.72148(15) 0.0637(6) Uani d . 1 1 . .
    C C4 -0.13757(18) 0.3317(5) 0.54576(17) 0.0624(7) Uani d . 1 1 . .
    H H4A -0.1905 0.2642 0.5103 0.075 Uiso calc R 1 1 . .
    C C9 -0.23392(19) 0.6640(6) 0.5563(2) 0.0902(10) Uani d . 1 1 . .
    H H9A -0.2224 0.8168 0.5521 0.135 Uiso calc R 1 1 . .
    H H9B -0.2649 0.6388 0.6066 0.135 Uiso calc R 1 1 . .
    H H9C -0.2717 0.6140 0.4960 0.135 Uiso calc R 1 1 . .
    C C10 0.32939(16) 0.7009(5) 0.71083(18) 0.0594(7) Uani d D 1 1 . .
    C C8 0.25963(19) 0.6878(6) 0.7706(2) 0.0798(9) Uani d . 1 1 . .
    H H8A 0.2878 0.6250 0.8330 0.096 Uiso calc R 1 1 . .
    H H8B 0.2385 0.8328 0.7809 0.096 Uiso calc R 1 1 . .
    F F1 0.51784(14) 0.7389(4) 0.54697(17) 0.1337(9) Uani d . 1 1 . .
    C C15 0.38998(19) 0.5337(5) 0.7092(2) 0.0754(8) Uani d D 1 1 . .
    H H15A 0.3883 0.4105 0.7464 0.090 Uiso calc R 1 1 . .
    C C13 0.45416(19) 0.7270(6) 0.5999(2) 0.0800(9) Uani d . 1 1 . .
    C C11 0.33333(18) 0.8798(5) 0.6546(2) 0.0701(8) Uani d . 1 1 . .
    H H11A 0.2928 0.9943 0.6544 0.084 Uiso calc R 1 1 . .
    C C14 0.45313(19) 0.5445(6) 0.6536(2) 0.0840(9) Uani d . 1 1 . .
    H H14A 0.4937 0.4308 0.6529 0.101 Uiso calc R 1 1 . .
    C C12 0.3958(2) 0.8944(5) 0.5983(2) 0.0795(9) Uani d . 1 1 . .
    H H12A 0.3976 1.0163 0.5604 0.095 Uiso calc R 1 1 . .
loop_
    _atom_site_aniso_label
    _atom_site_aniso_U_11
    _atom_site_aniso_U_22
    _atom_site_aniso_U_33
    _atom_site_aniso_U_12
    _atom_site_aniso_U_13
    _atom_site_aniso_U_23
    C1 0.0579(14) 0.0454(13) 0.0398(12) -0.0019(11) 0.0216(10) 0.0035(10)
    O1 0.0752(12) 0.0557(11) 0.0887(13) 0.0113(9) 0.0373(10) -0.0010(10)
    C7 0.0664(16) 0.0565(15) 0.0483(13) -0.0059(12) 0.0244(12) -0.0014(12)
    C6 0.0675(16) 0.0451(14) 0.0507(13) 0.0023(12) 0.0312(12) 0.0029(11)
    C5 0.0812(18) 0.0508(15) 0.0591(15) -0.0124(14) 0.0347(14) -0.0112(13)
    C3 0.0670(16) 0.0643(17) 0.0475(13) 0.0028(13) 0.0191(12) 0.0075(13)
    C2 0.0694(16) 0.0446(13) 0.0497(13) 0.0042(12) 0.0219(12) 0.0033(11)
    N1 0.0596(13) 0.0755(15) 0.0597(13) -0.0104(12) 0.0216(11) -0.0014(11)
    C4 0.0697(17) 0.0713(18) 0.0494(14) -0.0164(14) 0.0207(13) -0.0049(14)
    C9 0.0684(19) 0.105(3) 0.092(2) 0.0169(17) 0.0095(17) 0.018(2)
    C10 0.0463(14) 0.0720(18) 0.0561(15) -0.0083(13) 0.0050(11) -0.0012(14)
    C8 0.0684(18) 0.110(2) 0.0631(17) -0.0216(17) 0.0198(14) -0.0138(17)
    F1 0.1096(15) 0.160(2) 0.159(2) -0.0252(14) 0.0876(15) -0.0185(16)
    C15 0.0673(18) 0.074(2) 0.0802(19) -0.0018(15) 0.0096(15) 0.0124(16)
    C13 0.0612(18) 0.097(3) 0.089(2) -0.0158(17) 0.0329(16) -0.009(2)
    C11 0.0580(16) 0.0698(19) 0.0807(19) 0.0033(14) 0.0136(14) -0.0013(16)
    C14 0.0587(17) 0.083(2) 0.109(3) 0.0091(16) 0.0190(17) -0.012(2)
    C12 0.078(2) 0.075(2) 0.087(2) -0.0110(17) 0.0240(17) 0.0117(17)
_geom_special_details
;
All e.s.d.'s (except the e.s.d. in the dihedral angle between two l.s. planes)
are estimated using the full covariance matrix. The cell e.s.d.'s are taken
into account individually in the estimation of e.s.d.'s in distances, angles
and torsion angles; correlations between e.s.d.'s in cell parameters are only
used when they are defined by crystal symmetry. An approximate (isotropic)
treatment of cell e.s.d.'s is used for estimating e.s.d.'s involving l.s.
planes.
;
loop_
    _geom_bond_atom_site_label_1
    _geom_bond_atom_site_label_2
    _geom_bond_site_symmetry_2
    _geom_bond_distance
    _geom_bond_publ_flag
    C1 C2 . 1.402(3) ?
    C1 C6 . 1.409(3) ?
    C1 C7 . 1.447(3) ?
    O1 C6 . 1.352(3) ?
    O1 H1 . 0.8200 ?
    C7 N1 . 1.280(3) ?
    C7 H7A . 0.9300 ?
    C6 C5 . 1.385(3) ?
    C5 C4 . 1.371(4) ?
    C5 H5A . 0.9300 ?
    C3 C2 . 1.372(3) ?
    C3 C4 . 1.387(4) ?
    C3 C9 . 1.513(4) ?
    C2 H2A . 0.9300 ?
    N1 C8 . 1.466(3) ?
    C4 H4A . 0.9300 ?
    C9 H9A . 0.9600 ?
    C9 H9B . 0.9600 ?
    C9 H9C . 0.9600 ?
    C10 C11 . 1.373(4) ?
    C10 C15 . 1.378(3) ?
    C10 C8 . 1.508(3) ?
    C8 H8A . 0.9700 ?
    C8 H8B . 0.9700 ?
    F1 C13 . 1.360(3) ?
    C15 C14 . 1.381(4) ?
    C15 H15A . 0.9300 ?
    C13 C12 . 1.349(4) ?
    C13 C14 . 1.362(4) ?
    C11 C12 . 1.381(4) ?
    C11 H11A . 0.9300 ?
    C14 H14A . 0.9300 ?
    C12 H12A . 0.9300 ?
loop_
    _geom_angle_atom_site_label_1
    _geom_angle_atom_site_label_2
    _geom_angle_atom_site_label_3
    _geom_angle_site_symmetry_1
    _geom_angle_site_symmetry_3
    _geom_angle
    _geom_angle_publ_flag
    C2 C1 C6 . . 118.4(2) ?
    C2 C1 C7 . . 119.4(2) ?
    C6 C1 C7 . . 122.2(2) ?
    C6 O1 H1 . . 109.5 ?
    N1 C7 C1 . . 122.1(2) ?
    N1 C7 H7A . . 118.9 ?
    C1 C7 H7A . . 118.9 ?
    O1 C6 C5 . . 119.7(2) ?
    O1 C6 C1 . . 121.3(2) ?
    C5 C6 C1 . . 119.1(2) ?
    C4 C5 C6 . . 120.3(2) ?
    C4 C5 H5A . . 119.9 ?
    C6 C5 H5A . . 119.9 ?
    C2 C3 C4 . . 117.1(2) ?
    C2 C3 C9 . . 121.4(3) ?
    C4 C3 C9 . . 121.5(3) ?
    C3 C2 C1 . . 122.7(2) ?
    C3 C2 H2A . . 118.7 ?
    C1 C2 H2A . . 118.7 ?
    C7 N1 C8 . . 117.3(3) ?
    C5 C4 C3 . . 122.5(2) ?
    C5 C4 H4A . . 118.8 ?
    C3 C4 H4A . . 118.8 ?
    C3 C9 H9A . . 109.5 ?
    C3 C9 H9B . . 109.5 ?
    H9A C9 H9B . . 109.5 ?
    C3 C9 H9C . . 109.5 ?
    H9A C9 H9C . . 109.5 ?
    H9B C9 H9C . . 109.5 ?
    C11 C10 C15 . . 117.7(3) ?
    C11 C10 C8 . . 120.7(3) ?
    C15 C10 C8 . . 121.6(3) ?
    N1 C8 C10 . . 110.2(2) ?
    N1 C8 H8A . . 109.6 ?
    C10 C8 H8A . . 109.6 ?
    N1 C8 H8B . . 109.6 ?
    C10 C8 H8B . . 109.6 ?
    H8A C8 H8B . . 108.1 ?
    C10 C15 C14 . . 121.6(3) ?
    C10 C15 H15A . . 119.2 ?
    C14 C15 H15A . . 119.2 ?
    C12 C13 F1 . . 119.6(3) ?
    C12 C13 C14 . . 122.7(3) ?
    F1 C13 C14 . . 117.7(3) ?
    C10 C11 C12 . . 121.8(3) ?
    C10 C11 H11A . . 119.1 ?
    C12 C11 H11A . . 119.1 ?
    C13 C14 C15 . . 118.0(3) ?
    C13 C14 H14A . . 121.0 ?
    C15 C14 H14A . . 121.0 ?
    C13 C12 C11 . . 118.2(3) ?
    C13 C12 H12A . . 120.9 ?
    C11 C12 H12A . . 120.9 ?
loop_
    _geom_hbond_atom_site_label_D
    _geom_hbond_atom_site_label_H
    _geom_hbond_atom_site_label_A
    _geom_hbond_site_symmetry_A
    _geom_hbond_distance_DH
    _geom_hbond_distance_HA
    _geom_hbond_distance_DA
    _geom_hbond_angle_DHA
    O1 H1 N1 . 0.82 1.90 2.628(3) 147
