# Supplementary material for: 2-[(E)-(4-Fluoro­benzyl­imino)­meth­yl]-4-methyl­phenol
Source: Acta Crystallogr Sect E Struct Rep Online. 2012 Jun 20;68(Pt 7):o2149. doi: 10.1107/S1600536812027018 (PMC3393957; doi:10.1107/S1600536812027018)
Supplement: Supplementary file 2 [file e-68-o2149-Isup2.hkl]

# 
# h,k,l, Fc-squared, Fo-squared, sigma(Fo-squared) and status flag 
# 
data_1 
_shelx_title ' tref in P2(1)/c' 
_shelx_refln_list_code          4 
_shelx_F_calc_maximum      132.35 
_exptl_crystal_F_000       651.00 
_reflns_d_resolution_high  0.8409 
 
loop_ 
 _symmetry_equiv_pos_as_xyz 
 'x, y, z' 
 '-x, y+1/2, -z+1/2' 
 '-x, -y, -z' 
 'x, -y-1/2, z-1/2' 
 
_cell_length_a    15.0297 
_cell_length_b     6.1496 
_cell_length_c    14.3090 
_cell_angle_alpha  90.000 
_cell_angle_beta  104.142 
_cell_angle_gamma  90.000 
 
_shelx_F_squared_multiplier     1.000 
 
loop_ 
 _refln_index_h 
 _refln_index_k 
 _refln_index_l 
 _refln_F_squared_calc 
 _refln_F_squared_meas 
 _refln_F_squared_sigma 
 _refln_observed_status 
   2   0   0     3936.49     3696.81     26.28 o 
   3   0   0      501.14      522.13      7.90 o 
   4   0   0       81.32       78.27      2.60 o 
   5   0   0      753.34      692.93      8.76 o 
   6   0   0        0.88       29.18      2.35 o 
   7   0   0       40.37       59.89      4.16 o 
   8   0   0      100.40      124.21      6.13 o 
   9   0   0       40.00       55.78      4.39 o 
  10   0   0       46.73       57.72      4.66 o 
  11   0   0        2.82        9.96      2.76 o 
  12   0   0        6.56        9.37      2.25 o 
  13   0   0       11.32       26.14      4.52 o 
  14   0   0      196.74      208.35     13.87 o 
  15   0   0       43.91       54.38     10.48 o 
  16   0   0        1.30       14.47      5.82 o 
  17   0   0       12.95       12.97      5.65 o 
   1   1   0     2524.58     2253.81     10.91 o 
   2   1   0     2211.63     2157.81     11.14 o 
   3   1   0       57.95       64.22      1.71 o 
   4   1   0        4.07        4.87      0.51 o 
   5   1   0      545.03      559.95      5.85 o 
   6   1   0       57.77       75.62      2.75 o 
   7   1   0      139.61      154.73      4.67 o 
   8   1   0       37.70       41.75      2.85 o 
   9   1   0       24.31       31.53      2.67 o 
  10   1   0        4.70        4.28      0.98 o 
  11   1   0      149.50      156.65      6.62 o 
  12   1   0        3.46        2.56      0.99 o 
  13   1   0        0.09        0.04      1.11 o 
  14   1   0       24.55       21.16      2.85 o 
  15   1   0       51.09       49.33      4.55 o 
  16   1   0       54.25       56.13      5.56 o 
  17   1   0       11.95        9.78      2.48 o 
   0   2   0     2502.04     2159.08     32.07 o 
   1   2   0      223.81      212.33      3.97 o 
   2   2   0      301.26      263.21      4.00 o 
   3   2   0       98.55       97.89      2.37 o 
   4   2   0      452.02      490.69      6.23 o 
   5   2   0     2828.20     2847.96     17.16 o 
   6   2   0      185.01      224.46      5.11 o 
   7   2   0      401.50      449.93      7.95 o 
   8   2   0       10.26       14.33      1.80 o 
   9   2   0      186.42      199.85      7.29 o 
  10   2   0       16.97       22.49      2.55 o 
  11   2   0       22.15       19.28      2.51 o 
  12   2   0        8.63       11.23      1.96 o 
  13   2   0       14.19       12.84      2.23 o 
  14   2   0        2.42        4.11      1.26 o 
  15   2   0        0.03        2.65      1.13 o 
  16   2   0        0.00       -0.65      0.87 o 
   1   3   0      180.34      193.80      4.91 o 
   2   3   0       33.62       29.17      2.03 o 
   3   3   0      217.38      213.72      4.85 o 
   4   3   0      145.81      154.86      3.96 o 
   5   3   0       73.85       78.38      2.72 o 
   6   3   0        3.08       20.45      2.05 o 
   7   3   0        0.58        3.79      0.68 o 
   8   3   0        3.21        4.15      1.01 o 
   9   3   0        0.68        0.88      0.63 o 
  10   3   0        1.71        0.77      0.91 o 
  11   3   0      184.54      176.86      8.19 o 
  12   3   0       44.06       32.46      3.62 o 
  13   3   0       80.94       74.48      5.71 o 
  14   3   0        2.87        0.77      0.88 o 
  15   3   0        0.57        3.71      1.38 o 
   0   4   0       50.52       56.80      4.73 o 
   1   4   0       15.68       22.28      2.22 o 
   2   4   0      181.65      173.33      6.41 o 
   3   4   0       76.78       69.14      4.01 o 
   4   4   0       77.88      101.82      4.78 o 
   5   4   0       12.93        7.69      1.11 o 
   6   4   0       45.19       39.62      2.58 o 
   7   4   0       20.04       24.35      2.68 o 
   8   4   0        0.02        8.83      1.76 o 
   9   4   0        1.08        1.28      0.99 o 
  10   4   0        0.00       -0.18      0.84 o 
  11   4   0        5.00        1.24      1.32 o 
  12   4   0       18.26       16.33      2.57 o 
  13   4   0        0.29       -0.75      0.90 o 
  14   4   0        0.90        2.46      1.43 o 
   1   5   0        1.39        2.71      1.12 o 
   2   5   0        8.79       11.03      1.73 o 
   3   5   0       11.21       11.57      1.82 o 
   4   5   0        0.10        0.42      1.07 o 
   5   5   0      236.71      236.83      9.33 o 
   6   5   0      179.20      177.14      8.19 o 
   7   5   0       74.97       63.91      4.90 o 
   8   5   0        3.57        6.60      2.11 o 
   9   5   0        1.72        3.32      1.26 o 
  10   5   0       10.79        9.75      2.12 o 
  11   5   0        0.06        2.01      1.93 o 
  12   5   0        0.81        0.98      1.23 o 
   0   6   0       37.58       45.43      6.64 o 
   1   6   0       58.33       55.79      4.22 o 
   2   6   0        1.66        2.37      0.88 o 
   3   6   0        9.95       15.16      2.11 o 
   4   6   0        2.08        2.18      1.30 o 
   5   6   0        0.04        1.24      1.47 o 
   6   6   0        0.17        1.30      1.68 o 
   7   6   0        2.53       -1.50      1.50 o 
   8   6   0        8.22        9.79      3.76 o 
   9   6   0        4.07        4.52      1.65 o 
   1   7   0        0.03       -1.33      1.96 o 
   2   7   0        0.39        1.81      1.81 o 
   3   7   0        0.41        0.57      1.47 o 
   4   7   0        1.00        3.83      1.76 o 
   5   7   0        0.27        2.42      1.78 o 
 -17   1   1        1.43        0.69      1.43 o 
 -16   1   1        3.70        2.38      0.98 o 
 -15   1   1       15.68       16.40      2.56 o 
 -14   1   1       34.99       41.73      3.81 o 
 -13   1   1      130.87      130.08      6.52 o 
 -12   1   1       75.36       74.64      4.69 o 
 -11   1   1      108.95      116.71      5.57 o 
 -10   1   1      268.31      282.89      8.24 o 
  -9   1   1       34.71       36.67      2.22 o 
  -8   1   1      173.69      192.28      4.73 o 
  -7   1   1      841.20      936.96      8.60 o 
  -6   1   1      478.25      564.82      6.00 o 
  -5   1   1      309.95      323.53      4.78 o 
  -4   1   1       90.63       98.81      2.41 o 
  -3   1   1      324.28      342.56      3.74 o 
  -2   1   1       89.62       89.14      1.79 o 
  -1   1   1     3162.72     2913.60     17.55 o 
   0   1   1     3342.39     3092.25     12.33 o 
   1   1   1      111.59       88.02      2.11 o 
   2   1   1      315.91      316.93      3.03 o 
   3   1   1     1761.65     1707.01     10.80 o 
   4   1   1     1287.60     1291.11      9.01 o 
   5   1   1      124.76      123.83      2.63 o 
   6   1   1        0.88        1.56      0.48 o 
   7   1   1        0.04        0.32      0.43 o 
   8   1   1        2.31        2.96      0.79 o 
   9   1   1        2.67        4.14      1.07 o 
  10   1   1       22.37       23.75      2.46 o 
  11   1   1       91.50       89.50      6.21 o 
  12   1   1      181.72      171.70      7.52 o 
  13   1   1        1.80        0.60      1.32 o 
  14   1   1        3.95        5.83      1.74 o 
  15   1   1       12.42       13.63      2.81 o 
  16   1   1        2.34        2.95      1.55 o 
 -16   2   1        0.74        1.12      0.85 o 
 -15   2   1        0.00        0.23      1.00 o 
 -14   2   1       35.67       34.78      3.82 o 
 -13   2   1        1.37        0.85      0.91 o 
 -12   2   1       41.39       37.08      3.56 o 
 -11   2   1       30.92       35.30      3.27 o 
 -10   2   1        0.20        0.08      0.55 o 
  -9   2   1        8.26        8.22      1.29 o 
  -8   2   1        6.42        4.77      0.98 o 
  -7   2   1        0.33        0.58      0.39 o 
  -6   2   1       38.26       48.58      2.34 o 
  -5   2   1        0.26        0.24      0.39 o 
  -4   2   1      192.44      180.67      4.09 o 
  -3   2   1      561.07      537.35      5.83 o 
  -2   2   1      285.67      258.91      4.33 o 
  -1   2   1     1970.57     1825.10     12.44 o 
   0   2   1     3007.44     2829.82     16.06 o 
   1   2   1       67.19       64.91      2.16 o 
   2   2   1      237.28      229.92      3.73 o 
   3   2   1      189.59      207.24      3.77 o 
   4   2   1      204.06      219.43      4.26 o 
   5   2   1     1112.99     1174.67     10.92 o 
   6   2   1     1270.54     1312.58     10.99 o 
   7   2   1       38.20       39.38      1.97 o 
   8   2   1       97.05      106.07      5.14 o 
   9   2   1        3.96        3.95      1.09 o 
  10   2   1        0.99        0.70      0.70 o 
  11   2   1      167.76      158.15      7.29 o 
  12   2   1       46.66       39.35      3.76 o 
  13   2   1        0.47        2.59      1.27 o 
  14   2   1        4.47        2.75      0.89 o 
  15   2   1        0.36        1.37      1.27 o 
  16   2   1        1.56        3.02      1.35 o 
 -16   3   1        0.05       -0.28      0.86 o 
 -15   3   1        2.03        2.43      1.45 o 
 -14   3   1        0.18        1.70      1.05 o 
 -13   3   1       11.30       11.02      3.15 o 
 -12   3   1        0.22        0.90      1.10 o 
 -11   3   1       29.03       28.45      3.19 o 
 -10   3   1        4.62        2.13      0.87 o 
  -9   3   1       38.93       42.56      3.54 o 
  -8   3   1       12.66       13.11      1.94 o 
  -7   3   1        1.58        2.40      0.81 o 
  -6   3   1       82.17       90.74      3.89 o 
  -5   3   1        1.73        0.83      0.47 o 
  -4   3   1      483.62      482.75      7.06 o 
  -3   3   1      357.99      390.75      8.11 o 
  -2   3   1       31.09       27.81      2.51 o 
  -1   3   1       17.16       10.69      1.54 o 
   0   3   1        6.39        4.93      0.90 o 
   1   3   1       74.06       77.12      3.69 o 
   2   3   1       10.38       12.24      1.35 o 
   3   3   1      105.83      109.68      4.50 o 
   4   3   1        0.61        0.64      0.47 o 
   5   3   1        0.63        0.87      0.46 o 
   6   3   1       69.80       79.92      3.42 o 
   7   3   1        2.00        2.55      0.66 o 
   8   3   1        1.58        3.01      1.00 o 
   9   3   1        3.14        4.05      1.14 o 
  10   3   1       33.71       37.67      3.68 o 
  11   3   1        0.03       -0.12      0.80 o 
  12   3   1        8.23        7.33      1.66 o 
  13   3   1        1.23        1.92      1.20 o 
  14   3   1        7.90        8.28      1.87 o 
  15   3   1        0.81        1.16      1.35 o 
 -14   4   1        0.46        0.40      1.36 o 
 -13   4   1        0.20       -0.67      1.18 o 
 -12   4   1       26.15       23.71      3.27 o 
 -11   4   1        0.19       -0.08      1.03 o 
 -10   4   1        0.04        0.36      0.87 o 
  -9   4   1       55.23       62.78      4.67 o 
  -8   4   1       16.83       20.65      2.59 o 
  -7   4   1        2.41        1.24      0.82 o 
  -6   4   1        4.96        4.23      1.77 o 
  -5   4   1        1.76        1.41      0.77 o 
  -4   4   1        4.08        2.11      0.59 o 
  -3   4   1        0.00       -0.08      0.66 o 
  -2   4   1      183.26      205.05      6.24 o 
  -1   4   1       82.55       94.68      4.73 o 
   0   4   1        0.03        0.85      0.82 o 
   1   4   1        2.15        2.20      0.82 o 
   2   4   1        0.61        0.67      0.47 o 
   3   4   1      111.15      103.00      4.77 o 
   4   4   1       30.66       25.77      2.30 o 
   5   4   1     1214.22     1191.99     15.96 o 
   6   4   1      571.49      569.48     12.38 o 
   7   4   1      301.09      321.78      8.70 o 
   8   4   1        6.33        3.54      1.05 o 
   9   4   1        8.97        8.78      1.67 o 
  10   4   1        0.25        1.46      0.89 o 
  11   4   1        4.44        1.44      1.03 o 
  12   4   1        3.52        6.08      1.50 o 
  13   4   1        7.24        4.34      1.54 o 
  14   4   1        6.11        0.67      2.25 o 
 -12   5   1        2.47        1.90      0.84 o 
 -11   5   1       11.38       11.78      2.81 o 
 -10   5   1        3.71        3.96      1.81 o 
  -9   5   1       30.80       30.65      4.28 o 
  -8   5   1       42.76       49.11      4.24 o 
  -7   5   1      157.45      146.56      7.73 o 
  -6   5   1      215.09      218.29      9.35 o 
  -5   5   1      134.39      133.70      7.27 o 
  -4   5   1       51.59       59.09      4.73 o 
  -3   5   1       15.82       13.47      2.02 o 
  -2   5   1       94.22      101.70      6.02 o 
  -1   5   1        0.91        0.93      0.67 o 
   0   5   1       28.59       28.84      3.13 o 
   1   5   1      114.18      121.44      5.63 o 
   2   5   1      110.02      109.92      5.26 o 
   3   5   1        2.67        2.10      1.42 o 
   4   5   1       10.10        8.90      1.48 o 
   5   5   1        9.28        6.33      1.40 o 
   6   5   1        0.36        1.19      1.53 o 
   7   5   1        6.54        7.30      2.24 o 
   8   5   1        0.00        0.08      0.97 o 
   9   5   1        0.02        0.84      0.74 o 
  10   5   1        6.72        6.05      1.91 o 
  11   5   1        0.01       -0.94      1.13 o 
  12   5   1        0.05        1.31      1.83 o 
 -10   6   1        0.13        0.83      1.32 o 
  -9   6   1       14.24        7.88      3.08 o 
  -8   6   1        8.83        6.22      3.82 o 
  -7   6   1        7.36       11.29      3.68 o 
  -6   6   1       21.72       26.61      5.71 o 
  -5   6   1        2.18        4.48      2.25 o 
  -4   6   1        7.77        7.85      2.10 o 
  -3   6   1        3.66        2.64      0.99 o 
  -2   6   1        3.28        1.86      0.75 o 
  -1   6   1       35.80       34.96      3.63 o 
   0   6   1      110.58      116.75      6.57 o 
   1   6   1        0.73        0.49      0.47 o 
   2   6   1       18.30       19.70      2.87 o 
   3   6   1       12.31       11.34      2.03 o 
   4   6   1        1.59        1.08      1.43 o 
   5   6   1        9.77        7.20      2.22 o 
   6   6   1        8.15        9.69      2.64 o 
   7   6   1        0.04        0.82      1.03 o 
   8   6   1       10.80       11.59      2.55 o 
   9   6   1        0.00        0.10      1.38 o 
  -5   7   1        7.76        7.91      2.76 o 
  -4   7   1        3.02        4.95      2.22 o 
  -3   7   1        2.29        2.44      4.57 o 
  -2   7   1       14.17        2.69      5.07 o 
  -1   7   1       13.54       14.58      3.66 o 
   0   7   1       13.29        6.96      2.61 o 
   1   7   1       33.64       30.88      5.02 o 
   2   7   1        0.00        0.91      1.75 o 
   3   7   1        0.23       -1.30      1.35 o 
   4   7   1        0.25        6.97      5.16 o 
 -17   0   2       21.32       17.69      4.63 o 
 -16   0   2       41.16       37.56      6.19 o 
 -15   0   2       31.68       32.21      4.23 o 
 -14   0   2      520.25      519.54     16.53 o 
 -13   0   2      680.57      704.66     18.39 o 
 -12   0   2      282.75      289.08     11.19 o 
 -11   0   2        6.74        7.56      1.83 o 
 -10   0   2       37.25       34.40      3.54 o 
  -9   0   2      254.42      236.31     10.98 o 
  -8   0   2        9.94       10.37      2.13 o 
  -7   0   2       45.54       58.99      4.75 o 
  -6   0   2        5.10        7.73      1.16 o 
  -5   0   2      514.88      522.03     12.75 o 
  -4   0   2      768.76      740.04     12.22 o 
  -3   0   2      357.02      344.48      6.46 o 
  -2   0   2      464.38      411.82      5.26 o 
  -1   0   2     1160.36     1065.44     19.04 o 
   0   0   2      547.08      551.35      8.72 o 
   1   0   2      944.83      927.70     12.22 o 
   2   0   2    11346.82    10170.39    175.28 o 
   3   0   2    11762.03    10864.50     40.45 o 
   4   0   2      824.56      878.98     11.11 o 
   5   0   2       15.69       12.87      1.66 o 
   6   0   2       70.28       51.48      4.53 o 
   7   0   2       88.07       89.11      6.35 o 
   8   0   2      384.70      446.84     21.95 o 
   9   0   2        1.66        2.66      2.00 o 
  10   0   2      441.82      496.73     25.78 o 
  11   0   2      909.41      880.22     36.42 o 
  12   0   2      716.25      723.90     34.76 o 
  13   0   2       83.74       78.16     12.14 o 
  14   0   2       15.08       13.64      5.65 o 
  15   0   2        3.16       15.13      5.49 o 
  16   0   2       31.01       42.07     10.14 o 
 -17   1   2        0.17        1.32      0.97 o 
 -16   1   2        0.08        1.53      1.13 o 
 -15   1   2       29.89       24.55      3.03 o 
 -14   1   2        7.13       13.11      2.27 o 
 -13   1   2      511.52      519.97     11.03 o 
 -12   1   2       35.23       30.32      2.35 o 
 -11   1   2        0.01       -0.21      0.41 o 
 -10   1   2       74.64       81.71      3.49 o 
  -9   1   2       86.42       90.56      3.40 o 
  -8   1   2     1162.97     1232.53     11.76 o 
  -7   1   2      266.00      315.42      6.94 o 
  -6   1   2        7.35        9.37      0.95 o 
  -5   1   2      125.16      119.30      2.81 o 
  -4   1   2      268.78      271.85      3.69 o 
  -3   1   2     2163.70     2042.01      8.36 o 
  -2   1   2      458.09      466.53      5.46 o 
  -1   1   2      981.86      988.28      9.26 o 
   0   1   2     1906.62     1766.78      8.67 o 
   1   1   2    15685.36    13201.34    112.98 o 
   2   1   2      514.77      505.20      5.03 o 
   3   1   2      579.80      594.20      5.21 o 
   4   1   2       38.42       37.01      1.51 o 
   5   1   2       55.16       56.25      2.40 o 
   6   1   2      168.45      178.61      4.49 o 
   7   1   2      136.39      144.59      4.31 o 
   8   1   2        9.80        7.02      1.13 o 
   9   1   2        0.03       -0.11      0.46 o 
  10   1   2       53.58       52.79      3.68 o 
  11   1   2        0.01        1.87      1.31 o 
  12   1   2        0.44        0.45      1.13 o 
  13   1   2       23.13       24.33      3.42 o 
  14   1   2        2.29        1.64      0.99 o 
  15   1   2       21.08       21.74      4.91 o 
  16   1   2        0.54        2.17      2.43 o 
 -17   2   2        0.21        0.16      1.22 o 
 -16   2   2        2.05        0.76      0.93 o 
 -15   2   2        0.06        0.51      0.72 o 
 -14   2   2        1.34        0.84      1.03 o 
 -13   2   2        5.30        7.71      1.69 o 
 -12   2   2        0.26        0.58      1.02 o 
 -11   2   2        0.31        0.47      0.74 o 
 -10   2   2      177.64      185.17      6.47 o 
  -9   2   2      196.29      196.36      6.88 o 
  -8   2   2      107.45      108.51      4.87 o 
  -7   2   2      388.24      388.17      7.88 o 
  -6   2   2      146.19      196.72      5.19 o 
  -5   2   2       53.34       54.01      2.05 o 
  -4   2   2      572.14      590.43      5.74 o 
  -3   2   2      429.20      448.45      4.86 o 
  -2   2   2     2910.14     2724.83     13.46 o 
  -1   2   2      287.40      277.02      4.33 o 
   0   2   2     1496.97     1586.81     12.62 o 
   1   2   2       74.33       67.20      2.09 o 
   2   2   2       82.78       84.71      2.66 o 
   3   2   2      781.61      797.77      6.57 o 
   4   2   2       20.24       24.76      1.56 o 
   5   2   2     1164.67     1322.42     13.25 o 
   6   2   2      689.18      735.73     10.59 o 
   7   2   2        0.09        0.94      0.38 o 
   8   2   2       15.41       13.23      1.34 o 
   9   2   2       28.02       25.14      2.27 o 
  10   2   2        3.99        5.70      1.26 o 
  11   2   2        9.47       10.77      1.91 o 
  12   2   2       81.17       80.16      5.66 o 
  13   2   2        0.24        1.17      1.75 o 
  14   2   2        0.97        2.22      1.34 o 
  15   2   2        2.20        0.67      1.44 o 
  16   2   2        1.02        0.32      1.00 o 
 -16   3   2        0.18       -1.33      1.33 o 
 -15   3   2        0.92        0.72      1.09 o 
 -14   3   2        2.84        2.50      1.20 o 
 -13   3   2        7.37        9.65      2.01 o 
 -12   3   2       19.15       17.37      2.60 o 
 -11   3   2        1.50        1.22      0.72 o 
 -10   3   2        0.32       -0.05      0.76 o 
  -9   3   2       12.70       15.64      2.25 o 
  -8   3   2       58.80       55.03      3.22 o 
  -7   3   2       20.64       26.71      2.12 o 
  -6   3   2        5.91        9.37      1.34 o 
  -5   3   2        0.04        0.31      0.40 o 
  -4   3   2      652.92      666.66     10.65 o 
  -3   3   2      373.98      425.45     11.88 o 
  -2   3   2      484.89      541.88      9.05 o 
  -1   3   2     1683.23     1689.01     16.54 o 
   0   3   2     1728.76     1893.22     21.35 o 
   1   3   2      203.00      211.39      5.51 o 
   2   3   2       80.29       61.42      2.91 o 
   3   3   2        0.38        0.30      0.29 o 
   4   3   2      171.31      173.72      4.20 o 
   5   3   2       41.21       42.66      2.22 o 
   6   3   2       52.33       49.71      3.01 o 
   7   3   2        1.50        1.80      0.62 o 
   8   3   2        1.38        2.05      0.90 o 
   9   3   2        1.24        2.66      1.20 o 
  10   3   2       10.81        6.89      1.57 o 
  11   3   2        1.79        0.80      0.92 o 
  12   3   2        5.02        5.16      1.43 o 
  13   3   2        1.31        2.83      0.86 o 
  14   3   2        7.16        7.38      1.86 o 
  15   3   2        8.23        3.83      1.65 o 
 -14   4   2       22.07       27.65      3.85 o 
 -13   4   2       20.74       21.31      3.21 o 
 -12   4   2        8.59        8.94      1.74 o 
 -11   4   2        5.39        2.48      1.14 o 
 -10   4   2        0.01        2.93      1.01 o 
  -9   4   2        4.95        4.16      1.19 o 
  -8   4   2        0.14        2.41      1.11 o 
  -7   4   2        5.32        7.84      1.56 o 
  -6   4   2        0.34        0.17      0.50 o 
  -5   4   2        0.70        1.34      0.88 o 
  -4   4   2        0.00        0.68      0.64 o 
  -3   4   2        1.61        0.95      0.43 o 
  -2   4   2      179.55      189.90      6.32 o 
  -1   4   2       13.70        4.59      1.62 o 
   0   4   2        8.15       15.45      1.91 o 
   1   4   2        0.32        0.97      0.59 o 
   2   4   2        2.02        3.19      1.20 o 
   3   4   2       39.35       51.50      3.61 o 
   4   4   2        0.52        2.58      0.82 o 
   5   4   2      383.72      392.70      8.46 o 
   6   4   2        1.23        1.40      0.76 o 
   7   4   2       26.50       31.62      3.34 o 
   8   4   2        9.59       10.71      2.05 o 
   9   4   2        1.58        1.00      1.03 o 
  10   4   2        0.01        0.28      0.82 o 
  11   4   2        0.61        0.13      0.90 o 
  12   4   2        3.70        4.04      1.75 o 
  13   4   2        0.03        0.64      0.98 o 
 -12   5   2       21.58       11.48      5.09 o 
 -11   5   2       14.53       10.83      3.17 o 
 -10   5   2        6.61        3.31      1.38 o 
  -9   5   2        8.20        5.61      1.61 o 
  -8   5   2       79.60       85.27      6.07 o 
  -7   5   2      193.61      209.10      9.36 o 
  -6   5   2       79.81       81.10      5.78 o 
  -5   5   2        1.38        1.35      1.58 o 
  -4   5   2       18.41       16.98      2.49 o 
  -3   5   2        5.20        3.21      0.90 o 
  -2   5   2       19.99       15.81      2.10 o 
  -1   5   2        0.29        0.61      0.57 o 
   0   5   2       26.34       26.30      2.84 o 
   1   5   2       27.77       29.85      2.73 o 
   2   5   2       15.87       15.97      1.94 o 
   3   5   2       31.00       26.41      2.49 o 
   4   5   2      127.48      121.91      6.85 o 
   5   5   2      142.82      147.69      6.56 o 
   6   5   2       46.73       44.53      4.18 o 
   7   5   2       29.06       27.89      3.43 o 
   8   5   2        4.01        5.55      1.54 o 
   9   5   2        0.45        0.95      1.34 o 
  10   5   2        0.06        1.88      1.52 o 
  11   5   2        0.32        2.99      1.51 o 
 -10   6   2        0.12       -1.74      2.29 o 
  -9   6   2        0.12       -0.02      2.74 o 
  -8   6   2        1.96       -0.58      0.88 o 
  -7   6   2       11.83       13.42      4.40 o 
  -6   6   2       20.28       14.48      3.56 o 
  -5   6   2       15.32       13.74      3.09 o 
  -4   6   2       13.42       11.48      2.87 o 
  -3   6   2        0.63        0.11      1.19 o 
  -2   6   2        0.30       -0.97      0.97 o 
  -1   6   2        0.43       -0.25      0.72 o 
   0   6   2        2.82        2.52      0.88 o 
   1   6   2        3.55        6.28      1.52 o 
   2   6   2       18.12       26.65      3.25 o 
   3   6   2       17.36       19.06      2.80 o 
   4   6   2       17.27       19.33      3.43 o 
   5   6   2        0.04        0.14      0.90 o 
   6   6   2        0.15        1.48      1.26 o 
   7   6   2        0.12       -0.26      1.58 o 
   8   6   2        0.00        0.55      1.19 o 
   9   6   2        0.00        3.40      1.63 o 
  -5   7   2        4.42        6.84      3.07 o 
  -4   7   2        0.17        6.36      3.52 o 
  -3   7   2        0.50       -1.12      5.99 o 
  -2   7   2        2.06        0.70      2.58 o 
  -1   7   2        3.29        4.15      1.88 o 
   0   7   2        1.43        0.53      2.18 o 
   1   7   2        7.76        9.49      2.81 o 
   2   7   2        0.02        0.03      1.10 o 
   3   7   2        5.66        6.10      2.10 o 
   4   7   2        2.25        1.06      5.65 o 
 -17   1   3        0.96        1.50      1.43 o 
 -16   1   3        6.33        6.12      1.72 o 
 -15   1   3       13.52       13.68      2.24 o 
 -14   1   3       51.22       52.04      3.85 o 
 -13   1   3       29.90       26.83      2.28 o 
 -12   1   3      123.89      127.29      4.78 o 
 -11   1   3       39.59       44.52      2.68 o 
 -10   1   3       28.90       35.07      2.25 o 
  -9   1   3       47.61       52.20      3.17 o 
  -8   1   3        0.08        1.18      0.76 o 
  -7   1   3      368.13      361.59      7.25 o 
  -6   1   3        5.00        3.18      0.83 o 
  -5   1   3       40.42       38.17      1.53 o 
  -4   1   3       64.37       63.93      1.79 o 
  -3   1   3      397.09      347.83      4.38 o 
  -2   1   3     4171.14     4084.74     19.77 o 
  -1   1   3     7811.10     7581.95     28.22 o 
   0   1   3     1877.70     1804.17      7.86 o 
   1   1   3     3119.05     3013.73     15.26 o 
   2   1   3     1240.31     1277.44      8.46 o 
   3   1   3      318.50      326.19      4.95 o 
   4   1   3      694.61      761.92      9.31 o 
   5   1   3     1677.80     1906.16     18.92 o 
   6   1   3        0.03        4.64      1.06 o 
   7   1   3      186.86      183.29      5.45 o 
   8   1   3      113.84      126.58      5.42 o 
   9   1   3        0.02        0.34      0.69 o 
  10   1   3       46.54       52.48      4.53 o 
  11   1   3       61.18       62.45      5.10 o 
  12   1   3        3.59        4.01      1.49 o 
  13   1   3        0.78        2.54      1.40 o 
  14   1   3        1.14        1.19      1.66 o 
  15   1   3        1.16        1.59      1.31 o 
  16   1   3        0.56       -2.44      2.44 o 
 -17   2   3        0.54        2.34      1.80 o 
 -16   2   3        4.85        6.97      1.74 o 
 -15   2   3       16.13       17.83      2.74 o 
 -14   2   3      103.84       99.52      6.15 o 
 -13   2   3      109.73       95.76      5.77 o 
 -12   2   3        4.57        3.58      0.79 o 
 -11   2   3       45.54       45.61      3.28 o 
 -10   2   3      130.21      130.84      5.82 o 
  -9   2   3        1.17        0.82      0.64 o 
  -8   2   3      364.48      382.94      9.68 o 
  -7   2   3      348.61      371.15      8.92 o 
  -6   2   3      469.27      507.86      7.73 o 
  -5   2   3       36.79       31.90      1.80 o 
  -4   2   3       11.34        8.96      0.76 o 
  -3   2   3        7.31       10.53      1.04 o 
  -2   2   3      583.04      578.83      8.97 o 
  -1   2   3      151.68      168.01      3.16 o 
   0   2   3      205.58      200.14      3.45 o 
   1   2   3       36.18       38.39      1.81 o 
   2   2   3        1.91        2.94      0.59 o 
   3   2   3      243.57      246.81      5.71 o 
   4   2   3      665.78      661.95      8.50 o 
   5   2   3      258.94      254.18      5.69 o 
   6   2   3       20.74       17.18      1.61 o 
   7   2   3        6.85        7.55      1.21 o 
   8   2   3       18.69       17.24      2.28 o 
   9   2   3       20.70       21.52      2.29 o 
  10   2   3       30.62       26.17      3.32 o 
  11   2   3       44.83       40.04      4.26 o 
  12   2   3       49.29       54.03      5.20 o 
  13   2   3        0.97        1.64      1.85 o 
  14   2   3        0.02       -0.50      1.32 o 
  15   2   3        0.01        0.85      1.99 o 
 -16   3   3        0.02        2.19      1.36 o 
 -15   3   3        0.04        2.33      1.05 o 
 -14   3   3        0.33        1.51      1.41 o 
 -13   3   3        5.40        5.58      1.38 o 
 -12   3   3        0.70        4.48      1.22 o 
 -11   3   3       39.84       38.68      5.06 o 
 -10   3   3        4.39        3.72      0.95 o 
  -9   3   3       34.69       44.10      3.54 o 
  -8   3   3      424.47      435.09     10.38 o 
  -7   3   3      495.11      463.06      8.98 o 
  -6   3   3      187.34      166.82      4.97 o 
  -5   3   3        8.98       17.73      1.24 o 
  -4   3   3      199.76      199.05      4.22 o 
  -3   3   3       39.00       52.14      4.10 o 
  -2   3   3       44.19       32.25      2.47 o 
  -1   3   3      462.85      443.75     11.11 o 
   0   3   3      374.59      415.77      8.66 o 
   1   3   3       68.77       76.57      2.77 o 
   2   3   3        1.09        0.24      0.28 o 
   3   3   3       47.54       48.30      3.14 o 
   4   3   3       64.09       63.40      3.76 o 
   5   3   3       78.03       78.13      3.28 o 
   6   3   3       79.52       82.59      3.71 o 
   7   3   3       23.17       24.27      2.16 o 
   8   3   3       13.00       14.55      2.24 o 
   9   3   3        5.68       14.03      2.97 o 
  10   3   3       14.26       19.36      2.68 o 
  11   3   3        6.00        7.30      1.92 o 
  12   3   3        1.01        6.77      2.09 o 
  13   3   3        9.28       11.31      2.74 o 
  14   3   3        5.35        1.14      2.40 o 
 -14   4   3       23.26       22.54      3.77 o 
 -13   4   3        9.35       10.19      2.07 o 
 -12   4   3       11.91       12.11      2.29 o 
 -11   4   3        4.11        5.37      2.27 o 
 -10   4   3       24.99       27.16      3.16 o 
  -9   4   3      136.35      147.69      7.12 o 
  -8   4   3      375.10      374.96     10.98 o 
  -7   4   3      429.35      416.53     12.24 o 
  -6   4   3      212.87      210.88      9.44 o 
  -5   4   3        0.65        0.29      0.59 o 
  -4   4   3       33.99       35.70      2.47 o 
  -3   4   3       33.83       44.72      3.92 o 
  -2   4   3        2.27        1.34      0.73 o 
  -1   4   3       26.35       29.33      2.96 o 
   0   4   3        2.81        1.10      0.56 o 
   1   4   3       21.21       19.64      1.91 o 
   2   4   3        3.34        3.85      0.87 o 
   3   4   3       34.11       30.05      2.13 o 
   4   4   3       75.65       79.73      3.62 o 
   5   4   3       62.99       60.21      4.30 o 
   6   4   3       12.53       11.90      2.02 o 
   7   4   3       12.15        9.71      1.82 o 
   8   4   3       20.22       22.11      2.81 o 
   9   4   3        1.72        2.27      1.24 o 
  10   4   3       10.66        6.82      2.38 o 
  11   4   3       20.27       15.61      2.80 o 
  12   4   3        0.10        1.29      1.38 o 
  13   4   3        0.10        0.21      1.58 o 
 -13   5   3        0.13        3.84      2.69 o 
 -12   5   3        1.28       -0.89      2.06 o 
 -11   5   3       12.12       13.54      3.36 o 
 -10   5   3        0.56       -0.24      0.98 o 
  -9   5   3        0.21        3.48      1.71 o 
  -8   5   3       60.77       63.70      6.50 o 
  -7   5   3       20.58       24.06      3.89 o 
  -6   5   3        0.06       -0.89      0.89 o 
  -5   5   3        1.73        0.97      0.60 o 
  -4   5   3        9.14        5.94      2.89 o 
  -3   5   3       29.04       23.50      4.62 o 
  -2   5   3       10.82        8.29      2.84 o 
  -1   5   3        4.00        8.74      1.96 o 
   0   5   3       12.19        9.18      1.70 o 
   1   5   3       61.58       65.22      4.35 o 
   2   5   3        1.48       -0.24      0.84 o 
   3   5   3      244.39      261.87      9.20 o 
   4   5   3       33.48       38.50      3.90 o 
   5   5   3      140.18      136.88      7.58 o 
   6   5   3      164.93      158.13      7.80 o 
   7   5   3       26.97       34.61      3.68 o 
   8   5   3        6.41        3.57      2.12 o 
   9   5   3        1.93       -0.24      1.14 o 
  10   5   3        6.55        3.93      1.45 o 
  11   5   3        0.14        1.90      0.97 o 
 -10   6   3        0.07       -1.84      1.84 o 
  -9   6   3        1.23        3.45      3.58 o 
  -8   6   3        0.04       -2.41      2.63 o 
  -7   6   3       36.58       32.84      4.97 o 
  -6   6   3        0.36       -0.56      0.86 o 
  -5   6   3        4.96        9.23      2.92 o 
  -4   6   3        0.16        2.18      1.73 o 
  -3   6   3        6.41       18.45      3.82 o 
  -2   6   3        8.43       11.07      2.39 o 
  -1   6   3       61.50       62.47      6.64 o 
   0   6   3        9.13       17.51      3.06 o 
   1   6   3       15.86       13.03      2.53 o 
   2   6   3       13.36       12.56      2.11 o 
   3   6   3       76.23       74.68      5.25 o 
   4   6   3       33.76       33.46      4.18 o 
   5   6   3       13.92       14.51      2.89 o 
   6   6   3        8.07       10.18      3.09 o 
   7   6   3        5.43        7.67      2.27 o 
   8   6   3        3.50        5.31      2.30 o 
  -4   7   3        0.19       -2.03      2.03 o 
  -3   7   3        5.22        2.73      2.06 o 
  -2   7   3       13.41       16.17      3.87 o 
  -1   7   3       11.76        8.85      2.71 o 
   0   7   3        2.32        6.99      2.29 o 
   1   7   3       10.21       14.81      4.43 o 
   2   7   3        0.66        3.46      2.35 o 
   3   7   3        7.95       10.41      3.54 o 
 -17   0   4        3.70        5.66      6.07 o 
 -16   0   4       21.58       20.53      4.38 o 
 -15   0   4        0.00        0.25      1.16 o 
 -14   0   4       16.08       10.81      2.42 o 
 -13   0   4      171.60      150.12      8.43 o 
 -12   0   4      335.86      335.18     12.05 o 
 -11   0   4       47.41       48.08      5.29 o 
 -10   0   4        3.39        0.22      2.74 o 
  -9   0   4     1360.00     1417.44     26.11 o 
  -8   0   4      712.61      710.59     27.52 o 
  -7   0   4     1304.46     1437.30     43.32 o 
  -6   0   4      527.67      518.42     12.07 o 
  -5   0   4      614.67      658.50      9.90 o 
  -4   0   4        4.32        1.48      0.52 o 
  -3   0   4     6291.70     6056.72     50.17 o 
  -2   0   4    17515.33    16399.68    226.25 o 
  -1   0   4    14797.00    13521.81     37.15 o 
   0   0   4     2363.86     2261.43     17.67 o 
   1   0   4     2893.45     2757.08     31.95 o 
   2   0   4      889.22      939.93     17.53 o 
   3   0   4       46.43       55.96      4.40 o 
   4   0   4       27.53       26.14      3.19 o 
   5   0   4       97.56      110.75     10.48 o 
   6   0   4        2.16        7.32      3.49 o 
   7   0   4       49.42       65.19      8.65 o 
   8   0   4       17.63       33.09      6.65 o 
   9   0   4       10.18       13.47      4.66 o 
  10   0   4      123.81      109.42     13.47 o 
  11   0   4        2.71       -1.50      2.83 o 
  12   0   4        0.11        1.50      1.16 o 
  13   0   4        0.35        1.83      3.66 o 
  14   0   4        1.21        2.33      2.66 o 
  15   0   4        0.39        6.15      4.66 o 
 -17   1   4        0.30        0.19      0.63 o 
 -16   1   4        0.01        0.19      0.61 o 
 -15   1   4        6.71        5.34      1.31 o 
 -14   1   4        2.19        2.39      1.09 o 
 -13   1   4        0.97        1.08      0.80 o 
 -12   1   4      100.22      101.44      4.25 o 
 -11   1   4        9.75        8.76      1.30 o 
 -10   1   4        2.01        1.29      0.93 o 
  -9   1   4        2.04        2.98      0.72 o 
  -8   1   4      308.08      301.83      7.10 o 
  -7   1   4      276.07      289.35      6.43 o 
  -6   1   4      143.11      152.38      3.98 o 
  -5   1   4       33.23       30.63      1.69 o 
  -4   1   4       69.69       65.00      1.83 o 
  -3   1   4     3178.28     3039.99     13.25 o 
  -2   1   4     4622.96     4293.42     13.06 o 
  -1   1   4     8676.75     8086.43     41.27 o 
   0   1   4       98.89      113.93      2.05 o 
   1   1   4      210.09      210.12      3.35 o 
   2   1   4     2313.26     2258.53     12.33 o 
   3   1   4      394.86      361.63      7.05 o 
   4   1   4     3826.90     3843.16     42.61 o 
   5   1   4       50.08       58.66      4.48 o 
   6   1   4       61.68       63.10      4.92 o 
   7   1   4       65.24       62.14      5.05 o 
   8   1   4      220.96      224.28     10.18 o 
   9   1   4       11.57       12.84      2.60 o 
  10   1   4        5.00        5.24      1.67 o 
  11   1   4        3.42        6.31      3.14 o 
  12   1   4        2.70        1.27      2.16 o 
  13   1   4       37.13       39.56      5.28 o 
  14   1   4        0.00        1.44      1.31 o 
  15   1   4        8.17        4.84      2.03 o 
 -17   2   4        4.96        6.09      1.66 o 
 -16   2   4       25.96       26.18      3.65 o 
 -15   2   4        1.89        1.23      0.98 o 
 -14   2   4      123.05      114.92      6.44 o 
 -13   2   4        0.05       -0.61      0.66 o 
 -12   2   4      177.15      175.77      7.41 o 
 -11   2   4       50.72       51.49      2.91 o 
 -10   2   4       58.21       55.09      2.98 o 
  -9   2   4        0.07       -0.29      0.49 o 
  -8   2   4      645.27      672.18     12.44 o 
  -7   2   4       25.40       28.22      2.37 o 
  -6   2   4      200.50      204.70      4.65 o 
  -5   2   4       51.64       47.59      1.94 o 
  -4   2   4        3.84        5.56      0.83 o 
  -3   2   4       23.50       20.34      2.03 o 
  -2   2   4      154.52      129.28      4.51 o 
  -1   2   4      216.97      204.91      3.49 o 
   0   2   4        0.27        0.20      0.21 o 
   1   2   4      261.05      319.14      5.36 o 
   2   2   4        0.44        0.78      0.49 o 
   3   2   4       26.84       28.48      2.07 o 
   4   2   4      977.93      972.82     10.80 o 
   5   2   4       11.58       11.95      1.23 o 
   6   2   4       28.33       30.44      2.30 o 
   7   2   4        0.95        1.33      0.71 o 
   8   2   4       45.15       47.28      3.30 o 
   9   2   4        4.23        1.50      1.11 o 
  10   2   4        2.52        2.07      1.51 o 
  11   2   4       36.57       32.76      3.91 o 
  12   2   4        3.49        2.78      0.97 o 
  13   2   4        0.51        0.20      1.34 o 
  14   2   4        3.84        1.76      1.22 o 
  15   2   4        4.22       -0.01      0.71 o 
 -16   3   4        7.15        5.85      2.11 o 
 -15   3   4        5.32        2.89      1.61 o 
 -14   3   4       20.26       15.52      2.59 o 
 -13   3   4       42.18       35.51      3.41 o 
 -12   3   4       13.44        9.07      1.81 o 
 -11   3   4       19.48       19.19      2.50 o 
 -10   3   4       49.39       49.68      4.16 o 
  -9   3   4        5.12        7.03      1.94 o 
  -8   3   4       13.42       16.48      2.90 o 
  -7   3   4       30.73       34.96      2.39 o 
  -6   3   4       60.90       58.28      2.85 o 
  -5   3   4        0.02        0.90      0.36 o 
  -4   3   4       13.48       16.89      1.33 o 
  -3   3   4      295.03      282.47     10.33 o 
  -2   3   4      243.30      257.58      5.43 o 
  -1   3   4      443.71      414.46      6.54 o 
   0   3   4      161.00      155.02      3.70 o 
   1   3   4       25.88       33.57      2.10 o 
   2   3   4        1.46        2.17      0.60 o 
   3   3   4       67.28       72.67      4.13 o 
   4   3   4      240.23      227.42      7.01 o 
   5   3   4        0.86        0.34      0.84 o 
   6   3   4        9.47        8.81      1.08 o 
   7   3   4       25.57       25.31      2.25 o 
   8   3   4        3.56        2.33      0.94 o 
   9   3   4       34.50       33.82      3.84 o 
  10   3   4       77.36       65.47      5.68 o 
  11   3   4       57.76       50.58      5.19 o 
  12   3   4        2.22        0.16      1.63 o 
  13   3   4       10.89       11.41      2.64 o 
  14   3   4        3.92        7.02      2.06 o 
 -14   4   4        4.45        4.49      2.43 o 
 -13   4   4        1.38        1.74      1.04 o 
 -12   4   4       59.47       63.30      5.93 o 
 -11   4   4       60.53       63.44      4.95 o 
 -10   4   4       18.53       16.40      2.53 o 
  -9   4   4       73.95       84.71      5.74 o 
  -8   4   4      167.13      156.49      7.55 o 
  -7   4   4      225.83      209.04      9.19 o 
  -6   4   4       40.50       38.09      3.73 o 
  -5   4   4       13.81       10.03      1.85 o 
  -4   4   4        1.11       14.88      2.21 o 
  -3   4   4        0.08        0.37      0.21 o 
  -2   4   4        0.05        0.72      0.43 o 
  -1   4   4       53.81       54.96      2.93 o 
   0   4   4        4.78       17.27      2.78 o 
   1   4   4       12.48       20.62      1.65 o 
   2   4   4       21.78       16.64      2.84 o 
   3   4   4      134.11      125.05      5.66 o 
   4   4   4        6.16        4.74      1.52 o 
   5   4   4       18.88       15.58      2.16 o 
   6   4   4       22.67       23.04      2.71 o 
   7   4   4       24.19       21.13      2.98 o 
   8   4   4        2.50        6.11      1.68 o 
   9   4   4       24.94       27.44      3.62 o 
  10   4   4        3.78        4.90      1.81 o 
  11   4   4        0.81        2.09      1.25 o 
  12   4   4        0.11        2.65      1.66 o 
 -13   5   4        2.99       -0.06      3.59 o 
 -12   5   4        2.50        5.19      1.95 o 
 -11   5   4        1.71        1.22      1.50 o 
 -10   5   4        0.56        0.01      1.26 o 
  -9   5   4       48.23       40.68      5.30 o 
  -8   5   4       13.51       12.89      3.20 o 
  -7   5   4       35.54       34.69      5.80 o 
  -6   5   4        9.99        8.64      2.83 o 
  -5   5   4        1.39        2.49      5.07 o 
  -4   5   4        2.79        4.41      1.67 o 
  -3   5   4        0.17        1.34      1.58 o 
  -2   5   4        5.79        3.92      1.55 o 
  -1   5   4        0.26       -0.12      0.42 o 
   0   5   4        0.09        1.34      0.76 o 
   1   5   4       10.51        9.42      1.97 o 
   2   5   4        2.93        7.40      2.05 o 
   3   5   4      119.73      129.91      6.82 o 
   4   5   4      123.16      118.82      6.20 o 
   5   5   4      249.06      254.94     10.08 o 
   6   5   4        8.44        7.90      1.80 o 
   7   5   4        0.05       -0.36      1.03 o 
   8   5   4        4.00        2.49      1.37 o 
   9   5   4        0.01        0.93      0.80 o 
  10   5   4        1.74        0.52      1.56 o 
 -10   6   4        8.12        4.33      2.34 o 
  -9   6   4        0.00       -2.22      2.22 o 
  -8   6   4        3.19        4.32      3.21 o 
  -7   6   4       10.47       14.05      3.45 o 
  -6   6   4        0.07        1.61      1.46 o 
  -5   6   4        0.07        1.82      2.24 o 
  -4   6   4        6.38        6.65      2.21 o 
  -3   6   4       21.46       13.99      3.22 o 
  -2   6   4       18.82       20.24      4.79 o 
  -1   6   4       61.05       59.30     10.98 o 
   0   6   4        3.20        6.91      2.98 o 
   1   6   4        8.63        3.65      2.58 o 
   2   6   4       10.73       20.62      5.37 o 
   3   6   4        1.17        1.35      4.41 o 
   4   6   4       17.80       26.72      4.18 o 
   5   6   4        8.00        1.77      4.82 o 
   6   6   4        5.08        6.39      1.98 o 
   7   6   4        2.08       -0.11      2.08 o 
   8   6   4        0.39       -0.29      1.91 o 
  -3   7   4        5.20        2.38      1.71 o 
  -2   7   4        3.72        3.68      1.99 o 
  -1   7   4        4.78        5.15      1.92 o 
   0   7   4        5.66       10.19      3.13 o 
   1   7   4       10.21       11.98      4.63 o 
 -17   1   5        0.59        0.14      0.80 o 
 -16   1   5       10.57        8.85      1.92 o 
 -15   1   5       33.75       41.25      3.42 o 
 -14   1   5      301.49      305.77      9.07 o 
 -13   1   5        1.54        0.94      1.12 o 
 -12   1   5        4.73        3.23      0.66 o 
 -11   1   5        3.26        3.24      0.92 o 
 -10   1   5       17.05       18.39      1.99 o 
  -9   1   5      686.28      675.67     11.26 o 
  -8   1   5       95.91      101.85      4.08 o 
  -7   1   5      170.28      188.37      6.07 o 
  -6   1   5       37.10       43.35      2.11 o 
  -5   1   5       14.39       15.53      1.15 o 
  -4   1   5       23.08       26.22      1.39 o 
  -3   1   5       63.02       54.41      1.76 o 
  -2   1   5       77.95       78.46      1.90 o 
  -1   1   5       63.86       78.08      2.19 o 
   0   1   5      532.49      499.06      5.32 o 
   1   1   5      461.23      406.23      5.37 o 
   2   1   5        5.21        4.52      0.63 o 
   3   1   5       19.13       13.01      1.38 o 
   4   1   5     1137.63     1140.03     14.96 o 
   5   1   5      418.49      460.07     14.64 o 
   6   1   5      168.10      190.89      8.96 o 
   7   1   5        9.93       10.37      2.16 o 
   8   1   5       23.95       30.04      5.15 o 
   9   1   5      115.39      120.38      8.27 o 
  10   1   5      273.32      260.09     15.29 o 
  11   1   5       39.08       34.56      5.13 o 
  12   1   5        0.10        2.39      1.68 o 
  13   1   5        5.02        3.75      1.75 o 
  14   1   5        0.01        1.04      1.08 o 
  15   1   5        4.43       10.32      3.16 o 
 -17   2   5        0.35        1.60      1.19 o 
 -16   2   5        3.56        5.84      1.73 o 
 -15   2   5        0.83        1.54      2.04 o 
 -14   2   5       25.35       22.87      2.75 o 
 -13   2   5       60.78       57.31      4.81 o 
 -12   2   5       67.55       64.30      4.77 o 
 -11   2   5       36.17       39.53      3.56 o 
 -10   2   5       46.87       38.75      3.36 o 
  -9   2   5        5.42        5.18      1.17 o 
  -8   2   5       71.50       72.11      3.91 o 
  -7   2   5       52.10       51.55      2.80 o 
  -6   2   5        9.95        9.63      1.07 o 
  -5   2   5      203.05      202.28      4.40 o 
  -4   2   5      110.75      106.24      3.68 o 
  -3   2   5      201.38      188.75      5.75 o 
  -2   2   5      934.17     1018.74     17.60 o 
  -1   2   5     1301.41     1339.04     11.03 o 
   0   2   5       46.85       59.15      2.67 o 
   1   2   5       93.15       92.29      3.22 o 
   2   2   5      132.98      157.62      3.98 o 
   3   2   5      816.74      864.92     11.83 o 
   4   2   5      115.45      123.87      2.77 o 
   5   2   5        1.26        3.01      0.64 o 
   6   2   5      240.23      249.64      6.74 o 
   7   2   5       11.08        6.76      1.25 o 
   8   2   5       13.58       10.68      1.47 o 
   9   2   5        0.00        0.30      0.75 o 
  10   2   5        0.13       -0.38      0.78 o 
  11   2   5        0.35       -0.83      1.00 o 
  12   2   5        6.28        3.16      1.01 o 
  13   2   5        0.39        0.98      1.45 o 
  14   2   5        6.93        4.37      2.30 o 
 -16   3   5        0.09        0.28      1.18 o 
 -15   3   5        5.29        4.54      1.26 o 
 -14   3   5        0.02        0.40      1.03 o 
 -13   3   5        0.33        0.11      0.94 o 
 -12   3   5       64.05       60.69      4.92 o 
 -11   3   5       52.85       51.38      4.35 o 
 -10   3   5       14.35       16.16      2.29 o 
  -9   3   5       38.42       35.23      3.14 o 
  -8   3   5        2.59        2.68      0.91 o 
  -7   3   5        8.35        7.82      1.17 o 
  -6   3   5        4.67        5.04      0.84 o 
  -5   3   5       73.65       76.29      4.10 o 
  -4   3   5        0.02       -0.01      0.44 o 
  -3   3   5       89.21       80.87      3.18 o 
  -2   3   5       10.09       17.94      1.11 o 
  -1   3   5      118.49      110.88      3.31 o 
   0   3   5        2.29        1.60      0.48 o 
   1   3   5        1.07        0.34      0.36 o 
   2   3   5       18.04       17.41      1.71 o 
   3   3   5      256.22      263.60      6.67 o 
   4   3   5      904.30      910.66     18.64 o 
   5   3   5      325.31      344.56     10.37 o 
   6   3   5        0.75        1.19      0.73 o 
   7   3   5       18.72       16.33      2.52 o 
   8   3   5        3.94        5.81      1.45 o 
   9   3   5       42.50       47.10      4.69 o 
  10   3   5        2.11        3.71      1.54 o 
  11   3   5        0.00        0.35      1.33 o 
  12   3   5        0.36       -0.32      1.25 o 
  13   3   5        5.76        4.61      2.35 o 
 -14   4   5        1.95        1.05      1.53 o 
 -13   4   5        0.29        1.40      1.09 o 
 -12   4   5        2.49        5.28      2.13 o 
 -11   4   5        2.51        2.77      1.84 o 
 -10   4   5      175.11      156.77     10.14 o 
  -9   4   5        0.39        0.31      1.05 o 
  -8   4   5        0.21        0.83      0.60 o 
  -7   4   5       62.21       56.43      4.17 o 
  -6   4   5       23.40       18.85      1.66 o 
  -5   4   5        1.49        0.46      2.03 o 
  -4   4   5       55.37       52.05      4.51 o 
  -3   4   5      240.37      253.11     15.10 o 
  -2   4   5       69.00       69.09      2.43 o 
  -1   4   5        1.48        1.78      1.10 o 
   0   4   5        0.25        0.72      0.39 o 
   1   4   5       84.43       85.09      3.82 o 
   2   4   5       13.94       15.93      2.02 o 
   3   4   5       94.22       87.34      4.63 o 
   4   4   5      754.85      709.06     14.51 o 
   5   4   5       74.86       82.47      5.33 o 
   6   4   5        5.50        8.05      1.61 o 
   7   4   5       19.63       18.28      2.81 o 
   8   4   5       11.06       11.32      2.30 o 
   9   4   5        5.85        5.01      1.74 o 
  10   4   5        6.93        8.76      2.01 o 
  11   4   5        0.59        0.58      0.68 o 
  12   4   5        0.46        0.22      1.72 o 
 -12   5   5        2.27        4.41      2.04 o 
 -11   5   5        3.08       -0.05      1.54 o 
 -10   5   5       11.34       11.65      3.14 o 
  -9   5   5        6.35       14.62      5.99 o 
  -8   5   5       45.85       53.83      7.59 o 
  -7   5   5      108.69       97.43     10.39 o 
  -6   5   5        8.72       13.77      4.16 o 
  -5   5   5       24.26       22.86      4.23 o 
  -4   5   5        8.30       10.07      5.16 o 
  -3   5   5        0.53        1.65      0.91 o 
  -2   5   5        0.28       -0.29      1.20 o 
  -1   5   5        0.04        0.50      1.25 o 
   0   5   5        0.04       -0.05      1.31 o 
   1   5   5        1.30        0.61      1.15 o 
   2   5   5        7.48        5.99      1.40 o 
   3   5   5        6.77        7.42      1.54 o 
   4   5   5       25.33       28.19      3.12 o 
   5   5   5       30.02       32.79      4.41 o 
   6   5   5        1.85        2.27      1.06 o 
   7   5   5        0.12        1.62      1.30 o 
   8   5   5        2.41        2.68      2.15 o 
   9   5   5       10.35       10.67      3.07 o 
  10   5   5        4.76       11.43      3.32 o 
  -9   6   5       88.74       96.83      9.03 o 
  -8   6   5       53.30       66.32      7.49 o 
  -7   6   5       68.02       72.89      7.98 o 
  -6   6   5       22.66       25.75      4.74 o 
  -5   6   5       18.27       20.05      5.14 o 
  -4   6   5        0.69        1.82      1.79 o 
  -3   6   5        3.34        4.12      2.27 o 
  -2   6   5        1.46        1.64      2.41 o 
  -1   6   5        0.12       -2.17      2.17 o 
   0   6   5        1.08        2.25      2.49 o 
   1   6   5       12.49       13.05      4.39 o 
   2   6   5        7.89       12.83      4.46 o 
   3   6   5        9.63        9.12      3.64 o 
   4   6   5        0.82       12.43     14.05 o 
   5   6   5        1.56        1.33      1.29 o 
   6   6   5        1.40        3.23      2.71 o 
   7   6   5        3.79        6.95      2.51 o 
 -17   0   6        5.84        6.67      2.34 o 
 -16   0   6       12.59       11.56      3.29 o 
 -15   0   6       93.83       94.79      7.26 o 
 -14   0   6        2.83        1.36      1.11 o 
 -13   0   6       42.90       42.42      5.49 o 
 -12   0   6       15.90       22.91      3.91 o 
 -11   0   6       55.76       59.54      6.27 o 
 -10   0   6        5.56        8.23      2.66 o 
  -9   0   6      489.93      481.41     19.71 o 
  -8   0   6       20.14       45.47      5.05 o 
  -7   0   6       97.12      122.39      7.82 o 
  -6   0   6     1191.06     1285.07     21.38 o 
  -5   0   6     3216.10     3257.61     31.56 o 
  -4   0   6       94.35       81.63      3.06 o 
  -3   0   6      208.99      210.40      4.16 o 
  -2   0   6        1.35        0.05      0.36 o 
  -1   0   6      152.32      134.66      4.27 o 
   0   0   6      555.23      539.96      8.89 o 
   1   0   6      232.06      240.52      7.72 o 
   2   0   6      505.21      469.84     12.67 o 
   3   0   6      462.32      504.73     16.38 o 
   4   0   6        6.28        2.49      1.83 o 
   5   0   6      145.37      157.82     14.47 o 
   6   0   6       14.95       88.47     11.64 o 
   7   0   6       17.21       12.31      4.32 o 
   8   0   6        3.76        6.49      3.49 o 
   9   0   6      768.21      809.87     38.75 o 
  10   0   6      136.40      117.24     15.47 o 
  11   0   6       30.67       37.92      9.31 o 
  12   0   6        2.73        2.00      2.00 o 
  13   0   6       13.82       16.29      4.58 o 
  14   0   6        5.99        6.63      3.11 o 
 -17   1   6        4.87        3.17      0.95 o 
 -16   1   6       23.47       26.82      2.91 o 
 -15   1   6      238.00      235.45      8.25 o 
 -14   1   6      125.60      130.08      6.31 o 
 -13   1   6       99.20      100.54      4.97 o 
 -12   1   6       46.69       42.36      3.29 o 
 -11   1   6        2.79        4.12      1.05 o 
 -10   1   6      280.71      321.71      8.24 o 
  -9   1   6      174.43      173.13      5.67 o 
  -8   1   6      452.43      455.44      8.45 o 
  -7   1   6      427.78      428.56     10.00 o 
  -6   1   6      250.43      277.35      5.61 o 
  -5   1   6       13.85       13.44      1.23 o 
  -4   1   6        8.98        5.96      0.84 o 
  -3   1   6       15.79       24.49      1.37 o 
  -2   1   6      171.95      169.58      3.60 o 
  -1   1   6       32.03       30.25      1.59 o 
   0   1   6      434.27      408.61      5.99 o 
   1   1   6       32.55       33.92      1.70 o 
   2   1   6        0.88        0.36      0.37 o 
   3   1   6      207.04      193.65      5.37 o 
   4   1   6        3.42        5.49      1.90 o 
   5   1   6      228.46      241.34      9.13 o 
   6   1   6       70.52       65.21      5.60 o 
   7   1   6        4.70        2.46      1.34 o 
   8   1   6        3.54        0.29      1.56 o 
   9   1   6      142.15      146.26      9.61 o 
  10   1   6      221.72      227.05     12.44 o 
  11   1   6        3.04        4.67      1.98 o 
  12   1   6       15.14       16.78      3.80 o 
  13   1   6        0.11       -0.52      1.13 o 
  14   1   6        7.92        9.60      3.13 o 
 -17   2   6        0.22       -1.21      1.21 o 
 -16   2   6       12.94       10.08      2.32 o 
 -15   2   6        3.35        1.26      0.84 o 
 -14   2   6       30.85       30.86      3.25 o 
 -13   2   6       20.51       15.82      2.42 o 
 -12   2   6       17.84       16.11      2.27 o 
 -11   2   6      171.96      169.69      6.51 o 
 -10   2   6      310.60      290.78      8.02 o 
  -9   2   6      193.23      196.55      6.13 o 
  -8   2   6       37.13       42.77      2.64 o 
  -7   2   6       13.69       12.50      1.11 o 
  -6   2   6       42.46       41.54      1.92 o 
  -5   2   6      132.48      125.77      4.37 o 
  -4   2   6      239.09      202.30      5.68 o 
  -3   2   6      782.34      865.30     11.01 o 
  -2   2   6     1228.38     1316.47     25.07 o 
  -1   2   6      183.61      162.79      3.81 o 
   0   2   6      278.08      255.98      4.67 o 
   1   2   6      538.11      497.06      6.15 o 
   2   2   6        4.79        7.69      1.25 o 
   3   2   6        3.32        2.84      1.42 o 
   4   2   6      930.47      883.05     19.16 o 
   5   2   6       24.98       23.04      1.77 o 
   6   2   6       30.57       27.56      2.63 o 
   7   2   6       37.99       25.88      4.51 o 
   8   2   6        8.63        6.66      2.08 o 
   9   2   6        6.98        6.24      2.37 o 
  10   2   6        0.19        1.88      1.28 o 
  11   2   6        2.54       -0.05      1.12 o 
  12   2   6        1.62       -0.20      1.07 o 
  13   2   6        1.15        2.59      1.75 o 
 -16   3   6        0.10       -0.22      1.74 o 
 -15   3   6        0.01        1.58      0.87 o 
 -14   3   6        2.91        1.07      0.74 o 
 -13   3   6        7.89        7.32      1.97 o 
 -12   3   6       11.34       11.88      2.76 o 
 -11   3   6       74.09       78.64      6.96 o 
 -10   3   6       83.78       86.07      5.08 o 
  -9   3   6      164.06      176.50      6.58 o 
  -8   3   6        1.58        1.25      0.71 o 
  -7   3   6        9.65        6.75      1.28 o 
  -6   3   6       17.38       18.07      1.74 o 
  -5   3   6       45.25       38.73      2.64 o 
  -4   3   6      100.27       94.15      7.70 o 
  -3   3   6      231.74      262.58      8.37 o 
  -2   3   6      228.86      262.30      9.19 o 
  -1   3   6       19.97       26.01      1.63 o 
   0   3   6       81.98       88.61      4.67 o 
   1   3   6       90.04       95.95      5.40 o 
   2   3   6       26.88       33.68      2.44 o 
   3   3   6        0.59       43.14      6.21 o 
   4   3   6       12.47       13.50      1.66 o 
   5   3   6       92.61       95.08      5.59 o 
   6   3   6       93.99       98.96      5.99 o 
   7   3   6       26.83       29.86      3.52 o 
   8   3   6        6.41        3.14      1.40 o 
   9   3   6        0.56        3.61      1.45 o 
  10   3   6        5.76        7.96      1.98 o 
  11   3   6        0.03        2.93      1.55 o 
  12   3   6        0.68        0.33      1.80 o 
  13   3   6        0.69       -0.25      2.16 o 
 -14   4   6        1.41        1.65      1.10 o 
 -13   4   6        0.84       -0.33      0.59 o 
 -12   4   6       10.44       12.26      2.99 o 
 -11   4   6        0.67        3.81      1.78 o 
 -10   4   6       57.37       77.51      8.85 o 
  -9   4   6        2.46        6.00      2.73 o 
  -8   4   6      119.37      123.99     20.70 o 
  -7   4   6        6.24        4.04      6.24 o 
  -6   4   6        4.01        4.58      1.19 o 
  -5   4   6        8.39        9.10      2.47 o 
  -4   4   6       32.64       28.02      5.37 o 
  -3   4   6      104.04      116.70      5.54 o 
  -2   4   6      127.88      148.33      7.48 o 
  -1   4   6        0.13        0.84      0.53 o 
   0   4   6       11.57        6.48      0.80 o 
   1   4   6        2.75        4.76      0.91 o 
   2   4   6      202.40      192.95      6.56 o 
   3   4   6      127.53      122.15      5.52 o 
   4   4   6       71.65       74.76      4.52 o 
   5   4   6      160.98      146.78      6.71 o 
   6   4   6        9.93        8.59      1.87 o 
   7   4   6       12.54       13.47      2.35 o 
   8   4   6        0.23        0.08      1.08 o 
   9   4   6        2.21        0.54      1.39 o 
  10   4   6        1.98        1.08      2.04 o 
  11   4   6        0.73        1.16      1.13 o 
 -12   5   6        1.63        6.22      2.48 o 
 -11   5   6       13.67        9.81      2.92 o 
 -10   5   6        3.15        4.18      2.37 o 
  -9   5   6      109.57      101.90     10.79 o 
  -8   5   6       26.10       33.04      6.31 o 
  -7   5   6        0.62        0.40      1.09 o 
  -6   5   6       25.12       27.83      5.83 o 
  -5   5   6        0.04        2.08      2.23 o 
  -4   5   6       12.38       17.84      4.51 o 
  -3   5   6       42.18       43.40      6.89 o 
  -2   5   6       36.55       33.70      6.27 o 
  -1   5   6        4.98        1.73      1.91 o 
   0   5   6        3.89        6.94      4.74 o 
   1   5   6        6.95        5.27      2.39 o 
   2   5   6        6.67        5.70      1.85 o 
   3   5   6        1.86        2.87      1.39 o 
   4   5   6       28.25       18.35      3.47 o 
   5   5   6        0.18        0.51      0.89 o 
   6   5   6        0.54        3.74      1.42 o 
   7   5   6        0.35        3.63      1.71 o 
   8   5   6        2.96        1.66      2.04 o 
   9   5   6        3.88        5.55      2.95 o 
  -9   6   6       15.95       22.43      4.66 o 
  -8   6   6       21.74       20.99      5.42 o 
  -7   6   6        3.55        0.84      4.57 o 
  -6   6   6        1.20       17.71      6.74 o 
  -5   6   6        1.25        1.18      1.91 o 
  -4   6   6        0.01       -0.66      2.66 o 
  -3   6   6        9.41        9.79      3.50 o 
  -2   6   6        0.25        3.22      1.96 o 
  -1   6   6        0.18        2.31      7.23 o 
   0   6   6        3.42       13.69      4.58 o 
   1   6   6        1.37        1.17      1.10 o 
   2   6   6       18.03       20.91      5.87 o 
   3   6   6        4.59       11.09      4.57 o 
   4   6   6        4.39        9.46      4.35 o 
   5   6   6        0.01        3.82      3.08 o 
   6   6   6        0.68        2.80      2.87 o 
 -17   1   7        3.53        1.80      1.00 o 
 -16   1   7        1.29        2.31      1.03 o 
 -15   1   7        0.37        1.26      0.92 o 
 -14   1   7       25.11       25.07      2.61 o 
 -13   1   7        0.05       -0.35      0.48 o 
 -12   1   7       36.65       29.66      2.77 o 
 -11   1   7       18.67       15.34      1.87 o 
 -10   1   7       53.72       57.94      3.48 o 
  -9   1   7       32.99       33.21      2.66 o 
  -8   1   7        2.69        2.90      0.68 o 
  -7   1   7       32.72       27.21      1.91 o 
  -6   1   7       76.37       74.62      3.25 o 
  -5   1   7      103.38       91.98      3.71 o 
  -4   1   7     1407.32     1341.74     11.90 o 
  -3   1   7     1456.65     1492.76     15.32 o 
  -2   1   7      802.97      848.77      9.78 o 
  -1   1   7        1.14        0.54      0.33 o 
   0   1   7      281.90      307.71      5.64 o 
   1   1   7        5.43        7.90      1.17 o 
   2   1   7      632.38      667.74     10.13 o 
   3   1   7        1.58        1.58      0.49 o 
   4   1   7      426.02      436.04     10.39 o 
   5   1   7        0.66        1.02      0.74 o 
   6   1   7       47.38       43.97      4.36 o 
   7   1   7       24.38       19.60      3.04 o 
   8   1   7        6.07        0.50      1.50 o 
   9   1   7        2.62        4.52      2.17 o 
  10   1   7        0.63        0.47      0.82 o 
  11   1   7        0.19        0.11      1.22 o 
  12   1   7        3.03        3.49      1.96 o 
  13   1   7        0.07       -0.40      1.64 o 
 -16   2   7        4.32        0.63      2.08 o 
 -15   2   7       25.27       22.31      5.38 o 
 -14   2   7       52.98       47.53      6.69 o 
 -13   2   7        9.99        6.45      1.83 o 
 -12   2   7        0.74        1.21      0.88 o 
 -11   2   7       15.01       16.64      2.01 o 
 -10   2   7       60.24       59.80      3.56 o 
  -9   2   7       51.89       45.50      2.60 o 
  -8   2   7        0.02        0.51      0.29 o 
  -7   2   7       77.63       72.19      2.78 o 
  -6   2   7        0.18       -0.02      0.25 o 
  -5   2   7        0.63        0.99      0.28 o 
  -4   2   7      301.25      310.71      6.03 o 
  -3   2   7      291.68      329.96      5.86 o 
  -2   2   7       87.99       73.15      2.71 o 
  -1   2   7       21.27       15.43      1.28 o 
   0   2   7        0.06       -0.03      0.31 o 
   1   2   7      105.42      100.24      3.01 o 
   2   2   7       47.56       46.69      2.27 o 
   3   2   7        7.70        4.91      0.79 o 
   4   2   7        9.12        6.11      0.97 o 
   5   2   7      347.67      343.12      9.44 o 
   6   2   7       46.18       43.14      3.64 o 
   7   2   7       51.82       59.03      4.57 o 
   8   2   7       34.51       36.28      4.99 o 
   9   2   7       39.98       33.25      5.23 o 
  10   2   7       13.67        9.24      2.83 o 
  11   2   7        2.74        3.68      1.66 o 
  12   2   7        0.22        1.44      2.05 o 
  13   2   7        2.08        2.15      1.65 o 
 -15   3   7        2.43        1.96      3.08 o 
 -14   3   7        2.88        1.25      3.58 o 
 -13   3   7        0.24       -1.18      1.18 o 
 -12   3   7        4.89        3.87      1.61 o 
 -11   3   7       23.29       30.24      4.46 o 
 -10   3   7      125.44      141.93      9.08 o 
  -9   3   7     1439.96     1364.98     27.26 o 
  -8   3   7      135.84      122.90      5.38 o 
  -7   3   7       68.01       67.06      3.80 o 
  -6   3   7        3.57        2.99      1.01 o 
  -5   3   7       81.50       68.34      4.37 o 
  -4   3   7       54.44       50.63      4.74 o 
  -3   3   7        3.07        2.70      0.83 o 
  -2   3   7        0.01        0.91      0.66 o 
  -1   3   7       10.84       13.58      1.30 o 
   0   3   7       24.74       27.59      3.03 o 
   1   3   7       30.46       30.60      3.26 o 
   2   3   7       10.02       10.82      2.43 o 
   3   3   7       17.14       16.02      3.19 o 
   4   3   7        7.10        6.32      1.50 o 
   5   3   7       88.41       95.99      6.73 o 
   6   3   7       20.62       21.64      3.87 o 
   7   3   7       13.10       15.31      3.43 o 
   8   3   7        2.72        3.78      1.42 o 
   9   3   7       24.98       34.71      5.43 o 
  10   3   7        4.20        3.35      3.56 o 
  11   3   7        0.21        2.35      2.50 o 
  12   3   7        4.55        9.10      3.11 o 
 -14   4   7        5.37        2.53      1.03 o 
 -13   4   7        6.60        9.50      3.12 o 
 -12   4   7        0.21        1.03      1.66 o 
 -11   4   7        1.50        1.13      1.66 o 
 -10   4   7       70.94       67.66      8.79 o 
  -9   4   7       42.66       45.26      7.06 o 
  -8   4   7        0.07        0.41      0.91 o 
  -7   4   7       37.09       29.67      5.56 o 
  -6   4   7        0.16        1.44      1.82 o 
  -5   4   7        1.31        2.16      1.70 o 
  -4   4   7       52.63       49.85      7.23 o 
  -3   4   7       40.57       32.11      5.73 o 
  -2   4   7        4.35        4.17      2.32 o 
  -1   4   7        0.58        0.50      0.75 o 
   0   4   7        5.71        6.45      1.63 o 
   1   4   7       41.90       40.06      4.79 o 
   2   4   7        3.33        3.86      2.34 o 
   3   4   7        0.07        0.19      0.85 o 
   4   4   7        0.10        0.40      0.72 o 
   5   4   7       29.19       24.73      2.79 o 
   6   4   7       49.89       51.40      4.25 o 
   7   4   7       44.19       43.86      4.41 o 
   8   4   7        3.72        4.24      1.84 o 
   9   4   7        8.19        4.72      1.82 o 
  10   4   7       14.43        6.57      2.34 o 
 -12   5   7        0.22        5.42      2.91 o 
 -11   5   7        4.94        7.66      3.12 o 
 -10   5   7       12.29       18.88      4.70 o 
  -9   5   7       29.70       41.60      7.20 o 
  -8   5   7       18.42       23.82      5.59 o 
  -7   5   7        1.17        4.65      2.81 o 
  -6   5   7        2.55        9.24      3.02 o 
  -5   5   7        2.30        1.62      1.75 o 
  -4   5   7       70.22       71.92      9.30 o 
  -3   5   7       10.81        9.62      3.35 o 
  -2   5   7        6.80        4.57      1.92 o 
  -1   5   7        3.32        2.45      2.36 o 
   0   5   7        2.03        1.16      2.12 o 
   1   5   7       17.31       17.61      4.83 o 
   2   5   7        8.42        8.81      3.41 o 
   3   5   7       18.43       18.29      3.31 o 
   4   5   7       18.72       16.63      3.33 o 
   5   5   7       23.68       21.83      3.65 o 
   6   5   7        3.14        2.30      1.37 o 
   7   5   7        0.74        1.79      2.36 o 
   8   5   7        2.41        6.32      2.13 o 
  -8   6   7        0.33        1.88      4.07 o 
  -7   6   7        0.78       -1.99      1.99 o 
  -6   6   7       18.36       15.85      5.11 o 
  -5   6   7        5.63        2.02      1.28 o 
  -4   6   7        6.47        4.99      2.70 o 
  -3   6   7        3.25        3.26      4.82 o 
  -2   6   7       21.55       16.96      5.04 o 
  -1   6   7        1.12        2.81      2.31 o 
   0   6   7        0.35        0.98      3.33 o 
   1   6   7       17.54       15.88      5.23 o 
   2   6   7       81.90       87.96     11.99 o 
   3   6   7       76.73       72.86     10.98 o 
   4   6   7       39.92       53.46     14.05 o 
   5   6   7       18.56       19.89      5.62 o 
 -17   0   8        0.10       -0.15      1.16 o 
 -16   0   8        4.47       12.36      3.54 o 
 -15   0   8        3.33        1.66      3.16 o 
 -14   0   8        1.74        0.48      0.93 o 
 -13   0   8       73.57       68.31      7.13 o 
 -12   0   8       83.53       78.46      8.31 o 
 -11   0   8       37.69       46.96      6.00 o 
 -10   0   8      319.96      309.81     14.95 o 
  -9   0   8      224.63      276.22     13.48 o 
  -8   0   8        0.00        5.14      1.58 o 
  -7   0   8        0.72        2.49      1.58 o 
  -6   0   8      259.16      258.14      7.05 o 
  -5   0   8      176.58      199.89      8.41 o 
  -4   0   8      552.73      536.47     20.42 o 
  -3   0   8        7.42        6.79      1.87 o 
  -2   0   8       77.25       93.43      5.00 o 
  -1   0   8       11.91       13.18      1.97 o 
   0   0   8       20.99       27.33      2.99 o 
   1   0   8      431.10      475.86     12.77 o 
   2   0   8       71.32       67.47      4.98 o 
   3   0   8      608.56      612.21     15.54 o 
   4   0   8        0.01        4.09      1.28 o 
   5   0   8       10.49       10.26      2.16 o 
   6   0   8       11.71       12.82      2.54 o 
   7   0   8        0.15        1.05      1.25 o 
   8   0   8       21.37       36.81      6.10 o 
   9   0   8       58.75       55.04      7.45 o 
  10   0   8        0.71        0.14      2.29 o 
  11   0   8       57.18       59.24      8.39 o 
  12   0   8        7.92       28.96      6.24 o 
  13   0   8        0.15        0.44      1.32 o 
 -17   1   8        1.47        3.01      1.11 o 
 -16   1   8        0.55       -0.31      0.60 o 
 -15   1   8        6.37       10.45      2.13 o 
 -14   1   8       15.29       15.14      3.22 o 
 -13   1   8       21.12       17.06      2.34 o 
 -12   1   8      107.14      107.18      5.25 o 
 -11   1   8        3.23        3.56      1.25 o 
 -10   1   8       22.81       27.91      2.55 o 
  -9   1   8      257.79      240.82      7.31 o 
  -8   1   8       93.07       88.54      4.10 o 
  -7   1   8      169.29      174.28      6.12 o 
  -6   1   8       73.30       85.22      3.55 o 
  -5   1   8        0.01       -0.54      0.73 o 
  -4   1   8     4042.25     3990.92     25.53 o 
  -3   1   8     1773.29     1756.98     13.37 o 
  -2   1   8      789.44      833.49      8.83 o 
  -1   1   8       37.93       41.50      2.17 o 
   0   1   8       98.76      105.71      4.28 o 
   1   1   8       57.64       53.94      3.49 o 
   2   1   8      297.41      297.60      6.77 o 
   3   1   8      200.33      186.56      6.95 o 
   4   1   8        0.06        0.13      0.59 o 
   5   1   8       13.30       13.50      2.01 o 
   6   1   8        9.37       11.57      2.22 o 
   7   1   8       20.71       15.73      2.57 o 
   8   1   8        1.38        0.18      0.90 o 
   9   1   8        0.08        2.83      1.80 o 
  10   1   8       11.45        5.17      3.41 o 
  11   1   8        0.06        0.39      1.13 o 
  12   1   8        0.00       -1.60      2.33 o 
  13   1   8        0.63        2.87      2.14 o 
 -16   2   8       44.19       45.03      6.11 o 
 -15   2   8       51.03       57.58      8.34 o 
 -14   2   8       35.94       31.90      4.72 o 
 -13   2   8        0.08       -1.04      1.38 o 
 -12   2   8        0.62        1.40      1.12 o 
 -11   2   8        7.42        8.36      1.38 o 
 -10   2   8       49.14       50.74      3.19 o 
  -9   2   8       84.73       82.03      3.79 o 
  -8   2   8      122.12      119.01      4.28 o 
  -7   2   8       84.55       84.50      4.08 o 
  -6   2   8       62.64       55.32      2.94 o 
  -5   2   8       47.98       44.46      2.23 o 
  -4   2   8      180.32      149.15      4.13 o 
  -3   2   8      173.68      181.87      4.29 o 
  -2   2   8        3.25        2.51      0.91 o 
  -1   2   8        8.90        6.37      0.92 o 
   0   2   8        0.87        2.01      0.41 o 
   1   2   8       21.07       21.24      1.63 o 
   2   2   8        1.23        2.81      0.61 o 
   3   2   8       54.74       59.52      3.00 o 
   4   2   8        0.01        0.82      0.67 o 
   5   2   8       14.86       16.04      2.40 o 
   6   2   8       78.49       82.75      4.84 o 
   7   2   8      196.36      196.22     11.86 o 
   8   2   8        1.71        0.11      1.33 o 
   9   2   8       20.87       28.08      4.86 o 
  10   2   8       50.86       45.08      6.18 o 
  11   2   8        1.45        3.88      1.95 o 
  12   2   8        0.04        0.22      0.93 o 
 -15   3   8        5.95        2.69      3.66 o 
 -14   3   8        0.08        0.94      0.80 o 
 -13   3   8        1.26        0.53      2.99 o 
 -12   3   8       13.70       19.85      4.71 o 
 -11   3   8        3.56        6.08      2.76 o 
 -10   3   8      143.40      145.93     12.15 o 
  -9   3   8      216.69      239.13     15.49 o 
  -8   3   8      112.41      112.38     10.65 o 
  -7   3   8        0.84        1.32      1.49 o 
  -6   3   8        0.91        0.93      0.88 o 
  -5   3   8        8.97       10.23      1.97 o 
  -4   3   8        0.19        0.53      0.75 o 
  -3   3   8       23.54       31.15      2.99 o 
  -2   3   8        3.46        8.82      1.91 o 
  -1   3   8       22.91       29.64      2.66 o 
   0   3   8        6.02        3.83      0.77 o 
   1   3   8        0.64        0.97      0.65 o 
   2   3   8       47.85       37.19      2.97 o 
   3   3   8      123.67      116.12      7.23 o 
   4   3   8       48.06       51.50      4.99 o 
   5   3   8       57.30       45.42      4.76 o 
   6   3   8        2.80        4.30      1.92 o 
   7   3   8        0.96        0.89      1.16 o 
   8   3   8        4.42        7.26      2.78 o 
   9   3   8       65.96       53.10      6.92 o 
  10   3   8        0.53        0.49      1.58 o 
  11   3   8        0.09        1.73      1.01 o 
 -14   4   8        0.01       -0.45      2.33 o 
 -13   4   8        3.74        8.97      3.57 o 
 -12   4   8        0.54        9.01      3.43 o 
 -11   4   8       36.51       32.63      6.15 o 
 -10   4   8       44.44       37.22      6.67 o 
  -9   4   8      122.75      114.98     11.54 o 
  -8   4   8      142.46      148.55     13.25 o 
  -7   4   8        0.04        2.73      1.27 o 
  -6   4   8        1.69        2.94      2.74 o 
  -5   4   8        1.73        0.07      2.41 o 
  -4   4   8        0.05        7.18      3.29 o 
  -3   4   8        1.89        2.09      2.08 o 
  -2   4   8       11.18       11.32      3.82 o 
  -1   4   8        1.85        1.58      3.49 o 
   0   4   8       10.83       14.79      4.27 o 
   1   4   8        0.63        0.56      0.77 o 
   2   4   8      119.58      112.64      7.16 o 
   3   4   8       48.42       49.63      4.98 o 
   4   4   8        0.30       42.02      7.34 o 
   5   4   8        5.26        4.27      1.58 o 
   6   4   8        0.00        2.48      1.05 o 
   7   4   8       27.81       25.54      4.46 o 
   8   4   8        0.50        5.06      1.65 o 
   9   4   8        3.97        5.65      2.82 o 
 -11   5   8        0.14        0.25      3.49 o 
 -10   5   8        2.34        2.10      5.74 o 
  -9   5   8        3.53        6.54      2.70 o 
  -8   5   8        5.55        7.91      3.47 o 
  -7   5   8        0.00        0.58      2.09 o 
  -6   5   8        0.60        1.72      2.14 o 
  -5   5   8        3.04        1.61      1.16 o 
  -4   5   8        0.93        1.82      1.13 o 
  -3   5   8       17.61       18.85      8.98 o 
  -2   5   8        0.04       -0.37      1.43 o 
  -1   5   8        2.15       -0.67      2.33 o 
   0   5   8        5.97        1.38      7.98 o 
   1   5   8       15.30       15.53      4.32 o 
   2   5   8       77.37       85.31     11.29 o 
   3   5   8       22.81       20.09      7.48 o 
   4   5   8        5.81        4.23      3.66 o 
   5   5   8        2.76        3.30      2.18 o 
   6   5   8        1.68        1.85      1.15 o 
   7   5   8        4.96        3.37      1.66 o 
  -7   6   8        0.08       -0.80      2.74 o 
  -6   6   8        2.77        5.97      2.54 o 
  -5   6   8        5.53        4.48      4.16 o 
  -4   6   8        5.97       11.55      4.23 o 
  -3   6   8        7.29        9.53      4.91 o 
  -2   6   8        3.16        1.42      2.52 o 
  -1   6   8        6.31        7.36      2.79 o 
   0   6   8        0.09        1.63      2.18 o 
   1   6   8        8.28        3.13      2.56 o 
   2   6   8       15.74       13.69      5.10 o 
   3   6   8       10.07       13.07      5.07 o 
 -16   1   9       25.19       31.00      4.54 o 
 -15   1   9        9.70        9.24      1.89 o 
 -14   1   9        0.09        0.90      1.18 o 
 -13   1   9       20.50       18.34      2.70 o 
 -12   1   9       14.97       12.82      2.27 o 
 -11   1   9       28.66       27.67      3.32 o 
 -10   1   9       74.36       66.12      3.85 o 
  -9   1   9       38.21       39.28      2.60 o 
  -8   1   9        0.16       -0.53      0.65 o 
  -7   1   9        7.04        6.64      1.03 o 
  -6   1   9       31.44       34.11      2.28 o 
  -5   1   9       20.00       19.44      1.57 o 
  -4   1   9      282.78      286.42      6.16 o 
  -3   1   9        0.02        0.82      0.53 o 
  -2   1   9       36.63       28.48      1.89 o 
  -1   1   9        2.44        4.26      0.81 o 
   0   1   9       18.61       12.03      1.63 o 
   1   1   9       15.57       18.11      2.11 o 
   2   1   9       12.01       10.02      1.66 o 
   3   1   9       30.38       33.24      2.82 o 
   4   1   9        3.64        4.31      1.30 o 
   5   1   9        0.29        0.62      0.62 o 
   6   1   9       20.37       23.46      2.82 o 
   7   1   9       73.44       76.06      5.40 o 
   8   1   9      119.59      119.67      7.82 o 
   9   1   9       40.18       39.63      4.66 o 
  10   1   9        0.31        0.10      0.94 o 
  11   1   9        0.03       -0.19      0.88 o 
  12   1   9        0.17        0.65      2.55 o 
 -16   2   9       33.14       33.60      6.42 o 
 -15   2   9       16.44       17.47      3.58 o 
 -14   2   9        3.04        1.97      1.57 o 
 -13   2   9        1.49        1.78      1.00 o 
 -12   2   9        0.00        1.03      0.82 o 
 -11   2   9       39.61       38.88      3.91 o 
 -10   2   9       13.02       11.19      1.77 o 
  -9   2   9        2.95        5.26      1.06 o 
  -8   2   9      109.08      109.52      6.60 o 
  -7   2   9       59.26       56.59      3.28 o 
  -6   2   9       85.58       84.44      3.02 o 
  -5   2   9      129.15      123.77      4.90 o 
  -4   2   9       72.38       80.21      3.46 o 
  -3   2   9       44.33       55.00      2.73 o 
  -2   2   9       52.24       53.32      2.84 o 
  -1   2   9       33.62       36.46      2.25 o 
   0   2   9       15.41       16.13      1.32 o 
   1   2   9       27.51       30.96      2.13 o 
   2   2   9        9.30        9.30      1.18 o 
   3   2   9        0.59        1.59      0.42 o 
   4   2   9       29.07       28.18      2.61 o 
   5   2   9        2.34        1.02      0.85 o 
   6   2   9       28.18       30.89      4.08 o 
   7   2   9        0.01        0.79      1.43 o 
   8   2   9       72.61       69.81      6.57 o 
   9   2   9       38.05       46.75      6.66 o 
  10   2   9        1.55        5.22      3.51 o 
  11   2   9        0.00        0.05      1.01 o 
 -15   3   9        2.88        3.61      2.55 o 
 -14   3   9        2.73        0.31      3.33 o 
 -13   3   9        1.33       -0.33      2.91 o 
 -12   3   9        4.15        3.62      2.03 o 
 -11   3   9        0.01       -0.91      1.66 o 
 -10   3   9       45.75       40.89      6.86 o 
  -9   3   9       12.85       13.68      4.20 o 
  -8   3   9        0.52        1.09      2.21 o 
  -7   3   9       15.41       10.03      2.48 o 
  -6   3   9      180.78      212.92     12.63 o 
  -5   3   9        0.00       -0.12      1.35 o 
  -4   3   9       19.22       14.87      2.52 o 
  -3   3   9        0.02       38.59      6.66 o 
  -2   3   9        1.49        1.22      0.49 o 
  -1   3   9       16.99       17.78      2.01 o 
   0   3   9       12.65       24.55      6.05 o 
   1   3   9      169.12      154.28      8.12 o 
   2   3   9      529.12      513.00     15.48 o 
   3   3   9      375.40      408.01     14.25 o 
   4   3   9       88.80       82.62      6.64 o 
   5   3   9        6.45        7.13      1.98 o 
   6   3   9        3.82        3.64      2.31 o 
   7   3   9        4.93        7.43      2.13 o 
   8   3   9       41.80       37.68      4.85 o 
   9   3   9       16.93       20.00      3.71 o 
  10   3   9        1.81        3.61      1.52 o 
 -13   4   9        0.12        0.93      1.87 o 
 -12   4   9       14.08       13.46      4.40 o 
 -11   4   9        0.61       -0.31      1.04 o 
 -10   4   9        0.58        4.93      2.98 o 
  -9   4   9        0.04       -0.28      1.25 o 
  -8   4   9      114.44      105.08     11.51 o 
  -7   4   9        0.02        1.46      2.12 o 
  -6   4   9        2.35        4.94      2.11 o 
  -5   4   9       49.50       40.74      7.15 o 
  -4   4   9       81.14       93.48     14.30 o 
  -3   4   9       58.38       56.75      8.27 o 
  -2   4   9        0.14       -1.76      2.16 o 
  -1   4   9        4.78        4.84      2.27 o 
   0   4   9        3.52        1.47      1.51 o 
   1   4   9        2.38        5.55      2.01 o 
   2   4   9       52.61       50.47      4.99 o 
   3   4   9        3.61        2.59      1.85 o 
   4   4   9        0.67        1.14      1.34 o 
   5   4   9        2.20        2.46      1.47 o 
   6   4   9        6.27        3.50      2.50 o 
   7   4   9        1.45        0.83      0.74 o 
   8   4   9        9.89       12.88      3.31 o 
 -11   5   9        7.69        5.94      5.82 o 
 -10   5   9        1.75        1.73      2.58 o 
  -9   5   9        0.01        0.13      1.83 o 
  -8   5   9        0.01       -1.60      1.60 o 
  -7   5   9        4.58        7.77      2.94 o 
  -6   5   9        8.75       12.16      3.60 o 
  -5   5   9       29.32       34.27      6.88 o 
  -4   5   9        5.41        3.47      4.07 o 
  -3   5   9        2.12        2.72      2.56 o 
  -2   5   9       17.15       14.12      4.64 o 
  -1   5   9        5.16        4.13      1.80 o 
   0   5   9        0.03       -2.65      5.07 o 
   1   5   9        0.09       -1.50      1.50 o 
   2   5   9        2.56        5.26      2.56 o 
   3   5   9       32.61       45.99      8.69 o 
   4   5   9        0.43        3.76      3.29 o 
   5   5   9        0.29        1.38      2.36 o 
   6   5   9        0.01        0.08      2.31 o 
  -6   6   9        0.33        5.58      2.72 o 
  -5   6   9        0.22        2.04      1.99 o 
  -4   6   9        2.66        2.76      2.83 o 
  -3   6   9        3.55        4.01      2.79 o 
  -2   6   9        0.29        1.44      2.91 o 
  -1   6   9        1.38        5.01      3.35 o 
   0   6   9        0.89        1.03      1.63 o 
   1   6   9        4.98       -1.21      1.96 o 
 -16   0  10       12.04       14.47      3.70 o 
 -15   0  10        7.80        9.84      2.91 o 
 -14   0  10        8.85        7.34      4.16 o 
 -13   0  10       40.70       39.83      6.22 o 
 -12   0  10       20.53       31.07      5.57 o 
 -11   0  10      222.49      249.64     14.70 o 
 -10   0  10      218.61      214.39     12.89 o 
  -9   0  10        0.69        3.85      2.27 o 
  -8   0  10        1.93        5.59      2.41 o 
  -7   0  10      119.71      122.08      7.32 o 
  -6   0  10       11.01       10.21      2.01 o 
  -5   0  10        5.09       10.24      2.34 o 
  -4   0  10      294.79      287.00     11.25 o 
  -3   0  10      191.26      183.82     11.05 o 
  -2   0  10       57.50       62.42      4.64 o 
  -1   0  10        1.66        1.99      1.41 o 
   0   0  10       88.29       93.28      8.86 o 
   1   0  10      375.61      396.80     17.49 o 
   2   0  10      141.08      140.41      8.07 o 
   3   0  10       34.23       35.80      4.23 o 
   4   0  10       53.09       57.96      5.68 o 
   5   0  10       98.82       96.08      7.91 o 
   6   0  10        9.52        7.58      2.08 o 
   7   0  10       12.93       12.27      2.31 o 
   8   0  10        3.06        2.98      2.28 o 
   9   0  10        0.49       -0.32      1.48 o 
  10   0  10        5.33        6.66      2.25 o 
  11   0  10        0.19        7.30      3.54 o 
 -16   1  10       45.24       41.79      4.76 o 
 -15   1  10       22.25       26.37      4.14 o 
 -14   1  10        6.91        7.25      3.07 o 
 -13   1  10       21.45       27.14      3.30 o 
 -12   1  10        5.39        5.05      1.83 o 
 -11   1  10       87.63       78.11      5.74 o 
 -10   1  10       20.79       16.23      2.63 o 
  -9   1  10       15.45       15.72      2.48 o 
  -8   1  10        5.94        3.89      1.80 o 
  -7   1  10       41.04       39.56      2.81 o 
  -6   1  10      114.13      108.02      3.87 o 
  -5   1  10       28.58       27.43      1.90 o 
  -4   1  10       13.56       13.51      1.38 o 
  -3   1  10       14.05       16.03      1.67 o 
  -2   1  10       75.42       74.12      3.31 o 
  -1   1  10       71.25       64.36      3.40 o 
   0   1  10       14.13       14.96      1.67 o 
   1   1  10        3.53        4.36      1.17 o 
   2   1  10        0.25        0.24      0.59 o 
   3   1  10       27.70       35.65      3.32 o 
   4   1  10       24.81       23.75      2.61 o 
   5   1  10        0.80        0.83      1.00 o 
   6   1  10        0.96        0.90      0.85 o 
   7   1  10       53.93       46.23      4.37 o 
   8   1  10      149.89      157.12      9.87 o 
   9   1  10       27.95       20.89      3.68 o 
  10   1  10        0.31       -0.12      0.80 o 
  11   1  10        0.32       -0.48      1.46 o 
 -15   2  10        2.87        1.14      1.42 o 
 -14   2  10        0.59        0.51      0.93 o 
 -13   2  10        3.67        0.84      0.95 o 
 -12   2  10        5.87        8.93      2.42 o 
 -11   2  10       99.82      105.34      7.53 o 
 -10   2  10       18.37       20.51      3.21 o 
  -9   2  10      116.24      109.37     10.30 o 
  -8   2  10      152.74      151.44      7.17 o 
  -7   2  10       81.61       74.17      4.31 o 
  -6   2  10       67.60       71.26      3.92 o 
  -5   2  10      172.39      179.83      7.82 o 
  -4   2  10      485.73      490.30     16.90 o 
  -3   2  10      298.02      297.07      7.84 o 
  -2   2  10       25.90       23.82      2.23 o 
  -1   2  10       18.17       15.61      1.13 o 
   0   2  10        0.13        0.13      0.45 o 
   1   2  10        7.48        8.07      1.37 o 
   2   2  10       42.47       43.27      3.34 o 
   3   2  10        4.46        4.96      1.23 o 
   4   2  10        5.26        1.78      1.85 o 
   5   2  10       10.58        9.79      2.29 o 
   6   2  10       17.90       20.07      3.44 o 
   7   2  10        0.67        2.10      1.32 o 
   8   2  10        0.73        2.90      1.71 o 
   9   2  10       33.04       37.34      5.07 o 
  10   2  10        9.79        5.34      3.84 o 
 -14   3  10        5.36        6.72      3.58 o 
 -13   3  10        0.00        3.08      2.35 o 
 -12   3  10        5.28        6.48      2.86 o 
 -11   3  10       36.09       39.02      6.91 o 
 -10   3  10       56.82       56.52     10.23 o 
  -9   3  10       29.67       40.34      6.95 o 
  -8   3  10       41.18       44.03      5.85 o 
  -7   3  10       75.17       76.69      7.76 o 
  -6   3  10      152.63      147.97     10.78 o 
  -5   3  10        6.76        9.31      3.88 o 
  -4   3  10        3.38        8.66      3.47 o 
  -3   3  10       13.25       12.06      3.99 o 
  -2   3  10       17.62       14.17      3.75 o 
  -1   3  10        6.88        4.24      3.66 o 
   0   3  10       12.00        4.90      2.45 o 
   1   3  10        3.62        5.89      1.85 o 
   2   3  10        4.54        6.33      2.21 o 
   3   3  10        0.16       -0.57      0.77 o 
   4   3  10        1.28        1.37      1.09 o 
   5   3  10       11.51       16.34      3.27 o 
   6   3  10        1.39        5.93      2.15 o 
   7   3  10       47.95       46.06      5.56 o 
   8   3  10        5.19        4.51      1.99 o 
   9   3  10        5.10        4.92      2.24 o 
 -12   4  10        5.28        2.30      3.58 o 
 -11   4  10       11.65       13.48      4.06 o 
 -10   4  10       38.22       32.23      6.47 o 
  -9   4  10        0.50        2.94      2.63 o 
  -8   4  10        7.70        2.41      1.86 o 
  -7   4  10        0.10       -0.29      2.18 o 
  -6   4  10       19.19       18.44      4.25 o 
  -5   4  10        0.18        1.76      2.33 o 
  -4   4  10        5.24        6.23      3.24 o 
  -3   4  10       20.49       21.44      5.39 o 
  -2   4  10        1.86        3.09      2.91 o 
  -1   4  10        0.12        1.89      1.08 o 
   0   4  10        5.18        4.50      2.27 o 
   1   4  10       84.97       85.90     11.02 o 
   2   4  10       65.90       61.69      7.71 o 
   3   4  10       13.14       11.21      2.67 o 
   4   4  10       13.78       10.24      3.07 o 
   5   4  10        0.00        0.80      1.02 o 
   6   4  10        0.83       -1.06      1.99 o 
   7   4  10        1.95        1.19      1.39 o 
 -10   5  10        6.61        5.88      3.07 o 
  -9   5  10        3.51        4.70      3.34 o 
  -8   5  10        1.65        1.04      1.51 o 
  -7   5  10        1.24        0.67      1.05 o 
  -6   5  10        9.45        5.78      3.58 o 
  -5   5  10       72.63       68.10      9.93 o 
  -4   5  10       29.31       44.28      8.11 o 
  -3   5  10       14.35       16.37      4.95 o 
  -2   5  10        5.61        2.73      1.35 o 
  -1   5  10        0.87       -0.08      1.08 o 
   0   5  10        0.64        1.33      1.41 o 
   1   5  10        5.09        3.40      2.57 o 
   2   5  10       19.92       22.78      6.35 o 
   3   5  10        1.15        0.61      1.47 o 
   4   5  10        1.85        3.58      3.04 o 
 -15   1  11        2.13        3.02      2.79 o 
 -14   1  11        0.10        0.36      0.58 o 
 -13   1  11        1.31        0.46      0.79 o 
 -12   1  11        1.54        2.04      1.40 o 
 -11   1  11        2.35        0.85      1.51 o 
 -10   1  11        1.36        2.57      1.11 o 
  -9   1  11        9.63        9.36      1.82 o 
  -8   1  11        3.77        1.91      0.77 o 
  -7   1  11        0.74        1.33      1.02 o 
  -6   1  11       39.24       30.30      2.61 o 
  -5   1  11      441.35      423.49      9.69 o 
  -4   1  11        8.67        8.47      1.21 o 
  -3   1  11        0.42        2.63      0.85 o 
  -2   1  11        2.68        2.78      0.90 o 
  -1   1  11       31.34       31.20      2.49 o 
   0   1  11       84.46       84.94      4.30 o 
   1   1  11      100.74       97.95      4.75 o 
   2   1  11       13.06       13.86      1.83 o 
   3   1  11        0.75        1.30      0.72 o 
   4   1  11        0.04        0.39      0.63 o 
   5   1  11        2.20        0.42      1.23 o 
   6   1  11        0.03       -0.23      0.78 o 
   7   1  11        8.87        9.78      2.16 o 
   8   1  11        6.59        7.66      1.85 o 
   9   1  11        2.50        2.03      1.66 o 
  10   1  11        1.18        0.41      1.25 o 
 -15   2  11        1.10        1.24      0.96 o 
 -14   2  11        0.48        4.51      2.39 o 
 -13   2  11        0.06       -1.15      2.08 o 
 -12   2  11       22.43       22.01      5.23 o 
 -11   2  11       57.02       62.18      5.80 o 
 -10   2  11       41.69       40.08      4.48 o 
  -9   2  11       20.99       24.00      3.34 o 
  -8   2  11        0.87       -0.29      1.19 o 
  -7   2  11       56.08       52.74      3.68 o 
  -6   2  11       32.94       31.35      2.67 o 
  -5   2  11      508.96      515.68     17.15 o 
  -4   2  11      352.58      357.59     14.40 o 
  -3   2  11       12.59       14.77      2.12 o 
  -2   2  11        6.26        7.26      1.59 o 
  -1   2  11        0.65        0.85      0.51 o 
   0   2  11        4.86        3.51      1.05 o 
   1   2  11       26.78       26.09      2.66 o 
   2   2  11       26.38       29.67      3.00 o 
   3   2  11       10.87        9.48      2.42 o 
   4   2  11        1.24        0.27      0.66 o 
   5   2  11        4.23        2.14      1.54 o 
   6   2  11        4.77        3.67      1.20 o 
   7   2  11       13.04       10.21      2.57 o 
   8   2  11       18.20       19.24      3.44 o 
   9   2  11        2.12        3.39      1.68 o 
 -13   3  11        9.98       15.29      8.15 o 
 -12   3  11       76.05       78.95      9.97 o 
 -11   3  11      170.38      146.03     13.47 o 
 -10   3  11      181.77      165.32     14.29 o 
  -9   3  11       56.88       56.20     13.05 o 
  -8   3  11        9.55        9.34      2.87 o 
  -7   3  11       28.30       25.08      4.61 o 
  -6   3  11        3.67        4.88      2.37 o 
  -5   3  11       15.82       14.88      7.57 o 
  -4   3  11       78.89       80.59      9.86 o 
  -3   3  11        4.28        1.61      2.39 o 
  -2   3  11        3.75        2.05      1.48 o 
  -1   3  11        1.05        0.26      1.08 o 
   0   3  11        1.11        5.16      3.17 o 
   1   3  11        6.99        7.37      2.37 o 
   2   3  11        1.64        0.22      1.78 o 
   3   3  11        1.06        1.60      1.37 o 
   4   3  11        0.04       -0.85      1.13 o 
   5   3  11        0.92        0.60      0.79 o 
   6   3  11        0.01       -0.03      2.16 o 
   7   3  11        7.98        8.10      2.19 o 
   8   3  11        7.98        8.71      2.57 o 
 -12   4  11        1.03        8.57      3.88 o 
 -11   4  11        3.60        9.12      4.03 o 
 -10   4  11       16.80       14.35      4.45 o 
  -9   4  11        7.87       10.72      4.46 o 
  -8   4  11        8.70        8.75      2.92 o 
  -7   4  11        2.31        1.44      2.30 o 
  -6   4  11       10.85       11.91      2.87 o 
  -5   4  11       72.48       72.57      9.84 o 
  -4   4  11        1.37        8.97      3.95 o 
  -3   4  11        0.57        1.11      3.33 o 
  -2   4  11        0.02        1.31      3.74 o 
  -1   4  11       20.30       17.03      9.98 o 
   0   4  11        0.98        0.22      1.34 o 
   1   4  11        1.05        0.05      1.58 o 
   2   4  11        0.12       -1.88      2.01 o 
   3   4  11        3.98        7.51      3.00 o 
   4   4  11       23.05       19.63      4.42 o 
   5   4  11        0.24        1.73      0.92 o 
   6   4  11       11.79       12.24      3.02 o 
  -8   5  11        0.69       -0.61      1.28 o 
  -7   5  11        1.31        0.94      2.77 o 
  -6   5  11       17.66       16.05      4.15 o 
  -5   5  11        6.07       13.57      5.04 o 
  -4   5  11        9.57       10.33      4.99 o 
  -3   5  11        2.75        1.93      5.07 o 
  -2   5  11        3.46        4.49      2.74 o 
  -1   5  11        0.50        0.07      1.35 o 
   0   5  11        2.63        1.30      5.82 o 
   1   5  11        1.25        0.83      4.82 o 
   2   5  11        3.33        5.02      3.50 o 
   3   5  11        0.90        2.52      2.42 o 
 -15   0  12        0.73        5.23      2.22 o 
 -14   0  12        3.16        1.43      2.00 o 
 -13   0  12        2.12        0.50      1.50 o 
 -12   0  12      128.78      130.43     11.14 o 
 -11   0  12       14.58       10.98      3.01 o 
 -10   0  12      131.61      132.39     10.56 o 
  -9   0  12       26.39       55.19      7.04 o 
  -8   0  12        0.22        1.75      1.65 o 
  -7   0  12        2.06        3.79      1.37 o 
  -6   0  12        5.54       86.21      9.70 o 
  -5   0  12      413.76      423.70     14.88 o 
  -4   0  12       70.74       70.11      6.06 o 
  -3   0  12       27.61       93.35      8.92 o 
  -2   0  12        0.05        0.70      0.73 o 
  -1   0  12       19.01       22.34      3.31 o 
   0   0  12      231.64      248.05     11.39 o 
   1   0  12      126.51      124.71      8.26 o 
   2   0  12       17.88       20.46      3.52 o 
   3   0  12       10.59       26.51      4.12 o 
   4   0  12        6.46        4.59      1.57 o 
   5   0  12        9.91       12.41      2.93 o 
   6   0  12        4.97        9.98      2.95 o 
   7   0  12       68.59       57.84      6.79 o 
   8   0  12        0.27       -0.55      2.29 o 
   9   0  12        5.77        2.82      2.91 o 
 -15   1  12        0.13        1.21      2.03 o 
 -14   1  12        2.96        4.18      1.66 o 
 -13   1  12       13.47       15.17      3.06 o 
 -12   1  12       12.37        3.64      2.02 o 
 -11   1  12        6.54        8.49      1.71 o 
 -10   1  12        0.30       -0.11      0.65 o 
  -9   1  12       15.66       15.11      2.44 o 
  -8   1  12        5.21        6.28      1.67 o 
  -7   1  12        5.00        2.85      1.28 o 
  -6   1  12      253.65      253.14      7.82 o 
  -5   1  12      343.93      348.28      9.16 o 
  -4   1  12       38.95       45.41      4.87 o 
  -3   1  12       33.66       32.06      3.14 o 
  -2   1  12        2.86        2.38      0.83 o 
  -1   1  12        6.74        4.77      1.19 o 
   0   1  12        5.43        3.42      1.00 o 
   1   1  12        9.71        5.59      1.03 o 
   2   1  12        0.02       -0.57      0.57 o 
   3   1  12        2.38        3.23      1.04 o 
   4   1  12        0.36        2.23      0.91 o 
   5   1  12       16.09       13.07      2.32 o 
   6   1  12        0.41        0.89      0.72 o 
   7   1  12        2.37        0.26      1.28 o 
   8   1  12        2.79        2.30      2.20 o 
 -14   2  12        0.72        0.57      0.80 o 
 -13   2  12        7.42       10.61      3.47 o 
 -12   2  12        7.31        6.38      3.16 o 
 -11   2  12       23.56       25.10      5.35 o 
 -10   2  12        0.04       -1.50      1.96 o 
  -9   2  12        0.16       -0.80      1.54 o 
  -8   2  12        4.09        3.59      1.34 o 
  -7   2  12       46.47       56.32      5.37 o 
  -6   2  12        0.05        1.13      2.20 o 
  -5   2  12      382.68      385.44     15.38 o 
  -4   2  12        7.50        9.63      3.84 o 
  -3   2  12       10.84       12.80      2.35 o 
  -2   2  12        0.84        1.48      1.37 o 
  -1   2  12        0.59        2.02      1.50 o 
   0   2  12       82.46       75.54      5.37 o 
   1   2  12      106.85      104.85      7.42 o 
   2   2  12       19.84       19.98      3.20 o 
   3   2  12        3.45        0.54      1.49 o 
   4   2  12        0.70        1.42      1.34 o 
   5   2  12        5.08        6.07      2.20 o 
   6   2  12       30.71       29.32      3.91 o 
   7   2  12       23.27       20.13      3.73 o 
   8   2  12        3.14        1.57      1.80 o 
 -13   3  12        2.54       -0.60      2.15 o 
 -12   3  12        4.32        8.21      3.40 o 
 -11   3  12        2.86       13.97     10.14 o 
 -10   3  12       10.54        6.11      4.24 o 
  -9   3  12        4.16       19.28      4.25 o 
  -8   3  12       29.13       22.20      4.54 o 
  -7   3  12        3.80        2.63      2.75 o 
  -6   3  12       20.46       51.39      6.87 o 
  -5   3  12        3.37        0.49      3.58 o 
  -4   3  12       40.47       45.25      7.76 o 
  -3   3  12        7.46       56.22      9.00 o 
  -2   3  12        9.67        8.38      5.74 o 
  -1   3  12        1.76        0.95      1.75 o 
   0   3  12       51.23       50.07      8.09 o 
   1   3  12       20.15       22.10      4.53 o 
   2   3  12       25.19       29.97      5.18 o 
   3   3  12        0.54        0.96      1.46 o 
   4   3  12        6.22        4.76      1.66 o 
   5   3  12        2.44        1.38      1.70 o 
   6   3  12        0.31        6.36      2.06 o 
 -10   4  12       19.75       27.64      6.49 o 
  -9   4  12        0.28       -0.84      2.09 o 
  -8   4  12        5.83       21.54      4.85 o 
  -7   4  12        9.38        6.64      3.02 o 
  -6   4  12       14.35       12.13      3.44 o 
  -5   4  12        7.96        6.69      3.64 o 
  -4   4  12        0.04       30.59      7.03 o 
  -3   4  12       10.39       10.97      3.94 o 
  -2   4  12        0.18       -0.16      1.91 o 
  -1   4  12       26.02       21.33      5.97 o 
   0   4  12       13.11       19.66      5.49 o 
   1   4  12       31.16       24.23      6.47 o 
   2   4  12        7.81        3.25      4.99 o 
   3   4  12        2.01       -0.64      3.06 o 
   4   4  12        0.50        8.40      3.02 o 
  -6   5  12        2.87        0.79      1.75 o 
  -5   5  12        1.37        1.75      3.33 o 
  -4   5  12        0.80        1.38      2.56 o 
  -3   5  12        4.87        3.48      3.74 o 
  -2   5  12        0.01        1.52      2.09 o 
  -1   5  12        0.46        1.20      4.07 o 
   0   5  12        1.78        3.04      2.64 o 
 -14   1  13        0.03        2.20      2.03 o 
 -13   1  13        6.58        6.52      2.15 o 
 -12   1  13       10.83        9.31      2.59 o 
 -11   1  13        4.03        0.63      1.66 o 
 -10   1  13        0.00        2.11      1.42 o 
  -9   1  13        0.00       -0.57      0.78 o 
  -8   1  13       12.14       12.81      2.05 o 
  -7   1  13       19.09       21.59      2.70 o 
  -6   1  13        9.90        9.58      1.49 o 
  -5   1  13       97.04       92.77      4.97 o 
  -4   1  13       15.37       16.81      2.23 o 
  -3   1  13       27.79       30.21      3.13 o 
  -2   1  13       20.17       21.28      3.01 o 
  -1   1  13        1.29        1.57      1.09 o 
   0   1  13        4.96        3.02      0.98 o 
   1   1  13       24.80       25.63      2.68 o 
   2   1  13        0.18        0.06      1.12 o 
   3   1  13        1.73        2.81      1.04 o 
   4   1  13        0.21        0.52      1.56 o 
   5   1  13        1.15        0.54      0.79 o 
   6   1  13       16.77       21.23      3.29 o 
   7   1  13        4.75        3.85      1.72 o 
 -13   2  13        3.04        4.28      2.99 o 
 -12   2  13       25.50       24.01      5.66 o 
 -11   2  13       23.31       17.33      4.66 o 
 -10   2  13        7.48        6.94      3.66 o 
  -9   2  13        2.16        2.13      1.24 o 
  -8   2  13        0.66        1.53      1.52 o 
  -7   2  13        0.02        0.49      1.46 o 
  -6   2  13        5.91       10.12      2.43 o 
  -5   2  13       16.05       19.44      4.04 o 
  -4   2  13       17.69       22.24      3.83 o 
  -3   2  13        3.26        5.78      2.01 o 
  -2   2  13        0.42       -0.29      0.47 o 
  -1   2  13        2.66        2.78      1.46 o 
   0   2  13       99.02       92.11      7.04 o 
   1   2  13       39.12       49.21      5.29 o 
   2   2  13        5.81        3.01      1.21 o 
   3   2  13        7.48        5.87      1.52 o 
   4   2  13        0.17        0.50      1.31 o 
   5   2  13       13.77       14.22      3.43 o 
   6   2  13       38.08       42.86      5.61 o 
 -11   3  13        1.90        1.18      3.91 o 
 -10   3  13        1.61        6.91      6.15 o 
  -9   3  13        0.02       -1.12      1.34 o 
  -8   3  13        4.46        2.53      0.83 o 
  -7   3  13       28.70       31.29      5.55 o 
  -6   3  13        8.79       11.27      4.62 o 
  -5   3  13        0.38       -2.10      3.08 o 
  -4   3  13       11.44       16.04      4.57 o 
  -3   3  13        0.08        1.88      4.24 o 
  -2   3  13        0.01        0.26      1.05 o 
  -1   3  13       42.22       31.48     12.56 o 
   0   3  13      170.47      166.65     19.46 o 
   1   3  13       72.06       76.40     10.44 o 
   2   3  13       28.05       20.32      4.46 o 
   3   3  13        3.03        1.82      1.62 o 
   4   3  13        0.71       -1.55      1.55 o 
   5   3  13        2.03        1.19      1.88 o 
  -9   4  13       11.72       13.28      3.50 o 
  -8   4  13        0.03        0.14      2.19 o 
  -7   4  13        3.97        1.76      2.22 o 
  -6   4  13        2.22        3.47      1.92 o 
  -5   4  13       40.33       46.26      8.59 o 
  -4   4  13        0.10        3.88      3.20 o 
  -3   4  13        1.24        2.27      2.27 o 
  -2   4  13        0.39        1.89      2.56 o 
  -1   4  13        0.21       -0.15      3.74 o 
   0   4  13        2.77        2.06      2.67 o 
   1   4  13       16.14       20.91      6.11 o 
   2   4  13        0.35        6.98      3.76 o 
 -13   0  14       30.04       29.89      5.56 o 
 -12   0  14       16.66       19.01      4.51 o 
 -11   0  14        5.56        2.70      1.41 o 
 -10   0  14       11.55       13.68      3.76 o 
  -9   0  14        0.18        1.43      1.66 o 
  -8   0  14       14.58       17.90      3.28 o 
  -7   0  14       45.07      116.23      8.41 o 
  -6   0  14       30.64       29.51      4.20 o 
  -5   0  14        1.80       -0.47      0.85 o 
  -4   0  14       37.40       40.04      5.03 o 
  -3   0  14       21.56       25.62      5.00 o 
  -2   0  14        4.28        1.53      1.08 o 
  -1   0  14       41.64       32.07      5.58 o 
   0   0  14      125.85      150.39     18.13 o 
   1   0  14       14.43       18.93      4.57 o 
   2   0  14        0.35        1.89      1.81 o 
   3   0  14        0.21        0.64      0.80 o 
   4   0  14        0.95        2.42      1.63 o 
   5   0  14        5.91        1.90      2.15 o 
   6   0  14        1.05        0.84      1.16 o 
 -13   1  14       23.24       26.35      4.64 o 
 -12   1  14       31.61       35.60      5.24 o 
 -11   1  14        7.64        3.57      1.49 o 
 -10   1  14        8.12        3.08      2.27 o 
  -9   1  14        0.65        0.34      0.76 o 
  -8   1  14        2.57        2.63      1.06 o 
  -7   1  14        0.89        1.19      1.12 o 
  -6   1  14        0.02       -1.18      1.18 o 
  -5   1  14        2.74        1.82      1.35 o 
  -4   1  14       72.58       76.63      6.04 o 
  -3   1  14        0.91        1.04      1.26 o 
  -2   1  14       38.47       44.23      4.58 o 
  -1   1  14        0.46        1.93      1.27 o 
   0   1  14        5.10        3.02      1.83 o 
   1   1  14       11.24       14.04      2.37 o 
   2   1  14        2.15        3.37      1.43 o 
   3   1  14        0.55        0.35      1.47 o 
   4   1  14        1.62        1.41      1.47 o 
   5   1  14        1.66        1.27      1.37 o 
 -12   2  14       44.55       59.58      8.76 o 
 -11   2  14       22.55       20.53      5.23 o 
 -10   2  14        6.12        2.62      1.85 o 
  -9   2  14        0.38        2.34      1.44 o 
  -8   2  14       17.64       21.42      3.62 o 
  -7   2  14       48.40       51.11      5.66 o 
  -6   2  14       62.46       54.21      5.55 o 
  -5   2  14       56.65       48.17      5.69 o 
  -4   2  14       16.57       20.55      3.64 o 
  -3   2  14       18.80       17.79      3.61 o 
  -2   2  14        7.48        8.75      3.59 o 
  -1   2  14        7.70        7.69      3.23 o 
   0   2  14       16.89       17.12      3.99 o 
   1   2  14        0.92        3.52      1.77 o 
   2   2  14        6.22        4.74      2.49 o 
   3   2  14        0.55        1.02      1.24 o 
   4   2  14        0.49       -0.49      1.10 o 
   5   2  14        3.42        1.92      1.57 o 
 -10   3  14        0.00        7.46      3.64 o 
  -9   3  14        0.03        0.32      1.55 o 
  -8   3  14       13.71       11.86      3.60 o 
  -7   3  14       10.41        5.90      2.33 o 
  -6   3  14       40.92       46.99      6.96 o 
  -5   3  14       11.52       16.68      4.62 o 
  -4   3  14       13.46       16.05      5.41 o 
  -3   3  14        0.20       -2.87      2.87 o 
  -2   3  14        6.67        8.23      3.48 o 
  -1   3  14        7.65        8.23      3.66 o 
   0   3  14        0.20        3.59      2.65 o 
   1   3  14        3.26        7.22      3.24 o 
   2   3  14        6.80        6.36      2.75 o 
   3   3  14        0.50        0.98      1.95 o 
  -6   4  14        1.96        6.42      2.98 o 
  -5   4  14       24.22       24.75      6.32 o 
  -4   4  14        0.07        2.49      2.24 o 
  -3   4  14        1.14        2.43      2.49 o 
  -2   4  14        3.05        6.61      3.69 o 
  -1   4  14        0.01       -1.19      7.98 o 
 -11   1  15        1.61        1.74      1.67 o 
 -10   1  15        0.11        3.28      3.03 o 
  -9   1  15        1.16        1.59      1.18 o 
  -8   1  15        5.34        4.70      1.72 o 
  -7   1  15        0.59        0.24      1.97 o 
  -6   1  15        0.08        0.79      1.03 o 
  -5   1  15        0.56       -0.63      3.12 o 
  -4   1  15       11.16        6.14      3.77 o 
  -3   1  15        5.38        2.81      1.30 o 
  -2   1  15        0.76       -0.60      1.22 o 
  -1   1  15        7.00        8.98      2.46 o 
   0   1  15       13.51       11.22      3.06 o 
   1   1  15        2.40        2.05      3.67 o 
   2   1  15        0.01       -1.25      1.25 o 
   3   1  15        0.42        0.11      1.83 o 
 -10   2  15        5.26        3.14      2.55 o 
  -9   2  15        1.52        0.06      1.05 o 
  -8   2  15       25.95       21.60      3.73 o 
  -7   2  15      112.02      123.22      8.90 o 
  -6   2  15       47.91       46.77      5.35 o 
  -5   2  15       17.22       10.69      2.82 o 
  -4   2  15        1.48        0.85      1.36 o 
  -3   2  15        0.45       -1.10      4.82 o 
  -2   2  15       12.70       19.77     17.71 o 
  -1   2  15        6.83       16.33      4.75 o 
   0   2  15       29.77       32.01      7.41 o 
   1   2  15       17.49       22.50      8.31 o 
   2   2  15        1.19        1.00      3.66 o 
  -7   3  15       47.38       44.58      6.92 o 
  -6   3  15       66.33       53.65      7.66 o 
  -5   3  15       32.29       28.25      6.82 o 
  -4   3  15        0.00       -0.59      2.12 o 
  -3   3  15        0.02        1.79      2.15 o 
  -2   3  15        0.82        4.17      3.07 o 
  -1   3  15        4.67        3.19      2.65 o 
   0   3  15        3.64       10.58      4.71 o 
 -10   0  16        0.04        2.99      4.16 o 
  -9   0  16        4.71        2.00      3.33 o 
  -8   0  16       30.90       50.06     10.64 o 
  -7   0  16       99.74      108.76     14.97 o 
  -6   0  16      102.40      100.94     14.30 o 
  -5   0  16       24.05       30.88      6.01 o 
  -4   0  16        4.88       31.04      6.05 o 
  -3   0  16        0.00       -0.45      1.91 o 
  -2   0  16        6.25        9.26      3.74 o 
  -1   0  16       53.72       67.37      8.82 o 
   0   0  16        8.65       18.06      6.24 o 
   1   0  16        0.55        2.33      1.91 o 
  -9   1  16        4.88        3.95      1.57 o 
  -8   1  16        1.83        0.20      0.99 o 
  -7   1  16       12.36       14.34      2.97 o 
  -6   1  16        0.10        0.95      1.22 o 
  -5   1  16        1.64        1.29      1.67 o 
  -4   1  16        0.96        3.97      1.66 o 
  -3   1  16        5.76        4.22      1.74 o 
  -2   1  16        0.64        0.55      1.69 o 
  -1   1  16       56.82       61.42      9.10 o 
   0   1  16       35.01       40.53      7.46 o 
   1   1  16        0.02        0.45      1.41 o 
  -7   2  16       10.94        9.45      2.58 o 
  -6   2  16       17.45       13.54      3.74 o 
  -5   2  16        1.66        0.79      1.30 o 
  -4   2  16        0.20        0.50      0.93 o 
  -3   2  16        0.54        1.57      4.16 o 
  -2   2  16       30.88       31.15      7.11 o 
  -1   2  16       58.29       63.70     10.48 o 
                                                 
